# Supplementary material for: Crystal structure of 1,1′-[imidazolidine-1,3-diylbis(methyl­ene)]bis­(naphthalen-2-ol)
Source: Acta Crystallogr E Crystallogr Commun. 2015 Feb 7;71(Pt 3):258–60. doi: 10.1107/S2056989015002078 (PMC4350733; doi:10.1107/S2056989015002078)
Supplement: Supplementary file 1 [file e-71-00258-sup1.cif]

##############################################################################
#                                                                            #
# This CIF contains the data in a paper accepted for publication in          #
# Acta Crystallographica Section E. It conforms to the requirements of       #
# Notes for Authors for Acta Crystallographica Section E, and has been       #
# peer reviewed under the auspices of the IUCr Commission on Journals.       #
#                                                                            #
# Full details of the Crystallographic Information File format               #
# are given in the paper "The Crystallographic Information File (CIF):       #
# a New Standard Archive File for Crystallography" by S. R. Hall, F. H.      #
# Allen and I. D. Brown [Acta Cryst. (1991), A47, 655-685].                  #
#                                                                            #
# The current version of the core CIF dictionary is obtainable from          #
# ftp://ftp.iucr.org/pub/cif_core.dic.                                       #
#                                                                            #
# Software is freely available for graphical display of the structure(s)     #
# in this CIF. For information consult the CIF software page                 #
# http://www.iucr.org/resources/cif/software.                                #
#                                                                            #
# This file may be used for bona fide research purposes within the           #
# scientific community so long as proper attribution is given to the journal # 
# article from which it was obtained.                                        #
#                                                                            #
##############################################################################
data_I
_database_code_depnum_ccdc_archive 'CCDC 1046536'
_audit_creation_method     SHELXL-2014/6
_chemical_name_systematic
;
1-({3-[(2-Hydroxynaphthalen-1-yl)methyl]imidazolidin-1-yl}methyl)naphthalen-2-ol
;
_chemical_name_common
;
1,1'-[Imidazolidine-1,3-diylbis(methylene)]bis(naphthalen-2-ol)
;
_chemical_formula_moiety     'C25 H24 N2 O2'
_chemical_formula_sum     'C25 H24 N2 O2'
_chemical_formula_iupac     'C25 H24 N2 O2'
_chemical_formula_weight     384.46
_chemical_melting_point     ?
_shelx_space_group_comment
;
The symmetry employed for this shelxl refinement is uniquely defined
by the following loop, which should always be used as a source of
symmetry information in preference to the above space-group names.
They are only intended as comments.
;
_space_group_crystal_system     monoclinic
_space_group_name_H-M_alt     'C 2/c'
_space_group_name_Hall     '-C 2yc'
loop_
    _space_group_symop_operation_xyz
    'x, y, z'
    '-x, y, -z+1/2'
    'x+1/2, y+1/2, z'
    '-x+1/2, y+1/2, -z+1/2'
    '-x, -y, -z'
    'x, -y, z-1/2'
    '-x+1/2, -y+1/2, -z'
    'x+1/2, -y+1/2, z-1/2'
_cell_length_a     34.883(5)
_cell_length_b     8.3956(9)
_cell_length_c     6.5830(8)
_cell_angle_alpha     90
_cell_angle_beta     95.650(11)
_cell_angle_gamma     90
_cell_volume     1918.6(4)
_cell_formula_units_Z     4
_cell_measurement_reflns_used     8026
_cell_measurement_theta_min     2.4
_cell_measurement_theta_max     26.2
_cell_measurement_temperature     173(2)
_exptl_crystal_description     block
_exptl_crystal_colour     colourless
_exptl_crystal_size_max     0.190
_exptl_crystal_size_mid     0.170
_exptl_crystal_size_min     0.110
_exptl_crystal_density_diffrn     1.331
_exptl_crystal_density_meas     ?
_exptl_crystal_density_method     ?
_exptl_crystal_F_000     816
_exptl_absorpt_coefficient_mu     0.085
_exptl_absorpt_correction_type     multi-scan
_exptl_absorpt_process_details
;
X-Area (Stoe & Cie, 2001)
;
_shelx_estimated_absorpt_T_min     0.984
_shelx_estimated_absorpt_T_max     0.991
_exptl_absorpt_correction_T_min     0.972
_exptl_absorpt_correction_T_max     0.989
_diffrn_ambient_temperature     173(2)
_diffrn_radiation_type     MoK\a
_diffrn_radiation_wavelength     0.71073
_diffrn_measurement_device_type     'Stoe IPDS II two-circle'
_diffrn_measurement_method     \w
_diffrn_detector_area_resol_mean     ?
_diffrn_reflns_number     8297
_diffrn_reflns_av_R_equivalents     0.0901
_diffrn_reflns_theta_min     2.496
_diffrn_reflns_theta_max     25.978
_diffrn_reflns_theta_full     25.000
_diffrn_measured_fraction_theta_max     0.986
_diffrn_measured_fraction_theta_full     0.997
_diffrn_reflns_limit_h_min     -42
_diffrn_reflns_limit_h_max     34
_diffrn_reflns_limit_k_min     -10
_diffrn_reflns_limit_k_max     10
_diffrn_reflns_limit_l_min     -8
_diffrn_reflns_limit_l_max     8
_refine_special_details     ?
_reflns_number_total     1852
_reflns_number_gt     1451
_reflns_threshold_expression     I>2\s(I)
_refine_ls_structure_factor_coef     Fsqd
_refine_ls_matrix_type     full
_refine_ls_R_factor_all     0.0686
_refine_ls_R_factor_gt     0.0546
_refine_ls_wR_factor_gt     0.1503
_refine_ls_wR_factor_ref     0.1585
_refine_ls_goodness_of_fit_ref     1.088
_refine_ls_restrained_S_all     1.088
_refine_ls_number_reflns     1852
_refine_ls_number_parameters     136
_refine_ls_number_restraints     0
_refine_ls_hydrogen_treatment     mixed
_refine_ls_weighting_scheme     calc
_refine_ls_weighting_details
              'w=1/[\s^2^(Fo^2^)+(0.0850P)^2^+0.4089P] where P=(Fo^2^+2Fc^2^)/3'
_atom_sites_solution_hydrogens     mixed
_atom_sites_solution_primary     ?
_atom_sites_solution_secondary     ?
_refine_ls_shift/su_max     0.000
_refine_ls_shift/su_mean     0.000
_refine_diff_density_max     0.237
_refine_diff_density_min     -0.226
_refine_ls_extinction_method     none
_refine_ls_extinction_coef     .
loop_
    _atom_type_symbol
    _atom_type_description
    _atom_type_scat_dispersion_real
    _atom_type_scat_dispersion_imag
    _atom_type_scat_source
    'C' 'C' 0.0033 0.0016
                         'International Tables Vol C Tables 4.2.6.8 and 6.1.1.4'
    'H' 'H' 0.0000 0.0000
                         'International Tables Vol C Tables 4.2.6.8 and 6.1.1.4'
    'N' 'N' 0.0061 0.0033
                         'International Tables Vol C Tables 4.2.6.8 and 6.1.1.4'
    'O' 'O' 0.0106 0.0060
                         'International Tables Vol C Tables 4.2.6.8 and 6.1.1.4'
_computing_data_collection
;
X-AREA (Stoe & Cie, 2001)
;
_computing_cell_refinement
;
X-AREA (Stoe & Cie, 2001)
;
_computing_data_reduction
;
X-AREA (Stoe & Cie, 2001)
;
_computing_structure_solution
;
SHELXS97 (Sheldrick, 2008)
;
_computing_structure_refinement
;
SHELXL2014 (Sheldrick, 2015)
;
_computing_molecular_graphics
;
XP (Sheldrick, 2008)
;
_computing_publication_material
;
SHELXL2014 (Sheldrick, 2015) and publCIF (Westrip, 2010)
;
loop_
    _atom_site_type_symbol
    _atom_site_label
    _atom_site_fract_x
    _atom_site_fract_y
    _atom_site_fract_z
    _atom_site_U_iso_or_equiv
    _atom_site_adp_type
    _atom_site_calc_flag
    _atom_site_occupancy
    _atom_site_disorder_assembly
    _atom_site_disorder_group
    O O1 0.45368(4) 0.77294(16) 0.70176(19) 0.0507(4) Uani d 1 . .
    H H1 0.4677(6) 0.723(3) 0.583(4) 0.061(6) Uiso d 1 . .
    N N1 0.47179(4) 0.69601(18) 0.3384(2) 0.0455(4) Uani d 1 . .
    C C1 0.5000 0.5948(4) 0.2500 0.0627(8) Uani d 1 . .
    H H1A 0.5132 0.5258 0.3570 0.075 Uiso calc 0.5 . .
    H H1B 0.4868 0.5258 0.1430 0.075 Uiso calc 0.5 . .
    C C2 0.47856(5) 0.8543(2) 0.2548(2) 0.0488(5) Uani d 1 . .
    H H2A 0.4707 0.9396 0.3459 0.059 Uiso calc 1 . .
    H H2B 0.4646 0.8678 0.1175 0.059 Uiso calc 1 . .
    C C3 0.43203(5) 0.6374(2) 0.2997(3) 0.0491(5) Uani d 1 . .
    H H3A 0.4319 0.5212 0.3249 0.059 Uiso calc 1 . .
    H H3B 0.4231 0.6549 0.1540 0.059 Uiso calc 1 . .
    C C11 0.40403(5) 0.7157(2) 0.4287(2) 0.0437(4) Uani d 1 . .
    C C12 0.41619(5) 0.7796(2) 0.6188(2) 0.0446(4) Uani d 1 . .
    C C13 0.38994(6) 0.8541(2) 0.7379(3) 0.0511(5) Uani d 1 . .
    H H13 0.3990 0.8993 0.8660 0.061 Uiso calc 1 . .
    C C14 0.35197(6) 0.8623(2) 0.6724(3) 0.0541(5) Uani d 1 . .
    H H14 0.3348 0.9149 0.7536 0.065 Uiso calc 1 . .
    C C15 0.33758(5) 0.7931(2) 0.4833(3) 0.0499(5) Uani d 1 . .
    C C16 0.29795(6) 0.7964(3) 0.4150(3) 0.0611(6) Uani d 1 . .
    H H16 0.2805 0.8489 0.4948 0.073 Uiso calc 1 . .
    C C17 0.28426(6) 0.7252(3) 0.2355(3) 0.0682(6) Uani d 1 . .
    H H17 0.2575 0.7286 0.1910 0.082 Uiso calc 1 . .
    C C18 0.30975(6) 0.6476(3) 0.1178(3) 0.0662(6) Uani d 1 . .
    H H18 0.3001 0.5965 -0.0055 0.079 Uiso calc 1 . .
    C C19 0.34828(6) 0.6438(3) 0.1770(3) 0.0545(5) Uani d 1 . .
    H H19 0.3650 0.5908 0.0938 0.065 Uiso calc 1 . .
    C C20 0.36387(5) 0.7181(2) 0.3618(2) 0.0455(5) Uani d 1 . .
loop_
    _atom_site_aniso_label
    _atom_site_aniso_U_11
    _atom_site_aniso_U_22
    _atom_site_aniso_U_33
    _atom_site_aniso_U_12
    _atom_site_aniso_U_13
    _atom_site_aniso_U_23
    O1 0.0588(8) 0.0562(8) 0.0367(6) -0.0007(6) 0.0024(5) -0.0039(5)
    N1 0.0551(9) 0.0469(8) 0.0350(7) 0.0057(6) 0.0072(6) -0.0001(6)
    C1 0.0688(18) 0.0559(17) 0.0670(17) 0.000 0.0256(14) 0.000
    C2 0.0617(11) 0.0505(11) 0.0342(8) 0.0027(8) 0.0047(7) 0.0023(7)
    C3 0.0615(12) 0.0496(10) 0.0364(8) -0.0001(8) 0.0061(7) -0.0058(7)
    C11 0.0590(11) 0.0412(9) 0.0318(8) 0.0009(8) 0.0086(7) 0.0016(6)
    C12 0.0574(11) 0.0438(10) 0.0331(8) -0.0026(7) 0.0067(7) 0.0024(6)
    C13 0.0676(12) 0.0525(11) 0.0342(8) -0.0042(9) 0.0098(8) -0.0063(7)
    C14 0.0667(12) 0.0548(11) 0.0436(9) 0.0030(9) 0.0192(8) -0.0039(8)
    C15 0.0570(11) 0.0539(11) 0.0399(9) -0.0012(8) 0.0107(7) 0.0054(7)
    C16 0.0597(12) 0.0746(14) 0.0508(11) 0.0032(10) 0.0141(9) 0.0079(9)
    C17 0.0549(12) 0.0951(18) 0.0539(12) -0.0018(11) 0.0020(9) 0.0091(11)
    C18 0.0678(14) 0.0890(16) 0.0409(10) -0.0065(12) 0.0010(9) 0.0002(10)
    C19 0.0614(12) 0.0646(12) 0.0376(9) -0.0022(9) 0.0055(8) -0.0020(8)
    C20 0.0602(11) 0.0455(10) 0.0316(8) -0.0021(8) 0.0082(7) 0.0036(6)
_geom_special_details
;
All e.s.d.'s (except the e.s.d. in the dihedral angle between two l.s. planes)
are estimated using the full covariance matrix. The cell e.s.d.'s are taken
into account individually in the estimation of e.s.d.'s in distances, angles
and torsion angles; correlations between e.s.d.'s in cell parameters are only
used when they are defined by crystal symmetry. An approximate (isotropic)
treatment of cell e.s.d.'s is used for estimating e.s.d.'s involving l.s.
planes.
;
loop_
    _geom_bond_atom_site_label_1
    _geom_bond_atom_site_label_2
    _geom_bond_site_symmetry_2
    _geom_bond_distance
    _geom_bond_publ_flag
    O1 C12 . 1.368(2) ?
    O1 H1 . 1.05(2) ?
    N1 C1 . 1.464(2) ?
    N1 C2 . 1.467(2) ?
    N1 C3 . 1.470(2) ?
    C1 N1 2_655 1.464(2) ?
    C1 H1A . 0.9900 ?
    C1 H1B . 0.9900 ?
    C2 C2 2_655 1.503(4) ?
    C2 H2A . 0.9900 ?
    C2 H2B . 0.9900 ?
    C3 C11 . 1.507(2) ?
    C3 H3A . 0.9900 ?
    C3 H3B . 0.9900 ?
    C11 C12 . 1.389(2) ?
    C11 C20 . 1.427(3) ?
    C12 C13 . 1.409(3) ?
    C13 C14 . 1.354(3) ?
    C13 H13 . 0.9500 ?
    C14 C15 . 1.420(3) ?
    C14 H14 . 0.9500 ?
    C15 C16 . 1.411(3) ?
    C15 C20 . 1.422(3) ?
    C16 C17 . 1.368(3) ?
    C16 H16 . 0.9500 ?
    C17 C18 . 1.397(3) ?
    C17 H17 . 0.9500 ?
    C18 C19 . 1.362(3) ?
    C18 H18 . 0.9500 ?
    C19 C20 . 1.427(2) ?
    C19 H19 . 0.9500 ?
loop_
    _geom_angle_atom_site_label_1
    _geom_angle_atom_site_label_2
    _geom_angle_atom_site_label_3
    _geom_angle_site_symmetry_1
    _geom_angle_site_symmetry_3
    _geom_angle
    _geom_angle_publ_flag
    C12 O1 H1 . . 102.4(12) ?
    C1 N1 C2 . . 103.73(15) ?
    C1 N1 C3 . . 113.36(14) ?
    C2 N1 C3 . . 114.98(14) ?
    N1 C1 N1 2_655 . 109.0(2) ?
    N1 C1 H1A 2_655 . 109.9 ?
    N1 C1 H1A . . 109.9 ?
    N1 C1 H1B 2_655 . 109.9 ?
    N1 C1 H1B . . 109.9 ?
    H1A C1 H1B . . 108.3 ?
    N1 C2 C2 . 2_655 102.34(10) ?
    N1 C2 H2A . . 111.3 ?
    C2 C2 H2A 2_655 . 111.3 ?
    N1 C2 H2B . . 111.3 ?
    C2 C2 H2B 2_655 . 111.3 ?
    H2A C2 H2B . . 109.2 ?
    N1 C3 C11 . . 114.13(14) ?
    N1 C3 H3A . . 108.7 ?
    C11 C3 H3A . . 108.7 ?
    N1 C3 H3B . . 108.7 ?
    C11 C3 H3B . . 108.7 ?
    H3A C3 H3B . . 107.6 ?
    C12 C11 C20 . . 118.43(16) ?
    C12 C11 C3 . . 121.27(17) ?
    C20 C11 C3 . . 120.22(15) ?
    O1 C12 C11 . . 122.62(16) ?
    O1 C12 C13 . . 116.36(15) ?
    C11 C12 C13 . . 121.01(17) ?
    C14 C13 C12 . . 120.94(16) ?
    C14 C13 H13 . . 119.5 ?
    C12 C13 H13 . . 119.5 ?
    C13 C14 C15 . . 120.60(17) ?
    C13 C14 H14 . . 119.7 ?
    C15 C14 H14 . . 119.7 ?
    C16 C15 C14 . . 121.46(18) ?
    C16 C15 C20 . . 119.72(18) ?
    C14 C15 C20 . . 118.82(18) ?
    C17 C16 C15 . . 120.9(2) ?
    C17 C16 H16 . . 119.5 ?
    C15 C16 H16 . . 119.5 ?
    C16 C17 C18 . . 119.7(2) ?
    C16 C17 H17 . . 120.1 ?
    C18 C17 H17 . . 120.1 ?
    C19 C18 C17 . . 121.1(2) ?
    C19 C18 H18 . . 119.5 ?
    C17 C18 H18 . . 119.5 ?
    C18 C19 C20 . . 121.08(19) ?
    C18 C19 H19 . . 119.5 ?
    C20 C19 H19 . . 119.5 ?
    C15 C20 C11 . . 120.07(16) ?
    C15 C20 C19 . . 117.41(18) ?
    C11 C20 C19 . . 122.50(17) ?
loop_
    _geom_torsion_atom_site_label_1
    _geom_torsion_atom_site_label_2
    _geom_torsion_atom_site_label_3
    _geom_torsion_atom_site_label_4
    _geom_torsion_site_symmetry_1
    _geom_torsion_site_symmetry_2
    _geom_torsion_site_symmetry_3
    _geom_torsion_site_symmetry_4
    _geom_torsion
    _geom_torsion_publ_flag
    C2 N1 C1 N1 . . . 2_655 13.70(8) ?
    C3 N1 C1 N1 . . . 2_655 139.08(14) ?
    C1 N1 C2 C2 . . . 2_655 -34.89(17) ?
    C3 N1 C2 C2 . . . 2_655 -159.24(14) ?
    C1 N1 C3 C11 . . . . 166.25(14) ?
    C2 N1 C3 C11 . . . . -74.64(18) ?
    N1 C3 C11 C12 . . . . -26.7(2) ?
    N1 C3 C11 C20 . . . . 156.64(15) ?
    C20 C11 C12 O1 . . . . 175.45(15) ?
    C3 C11 C12 O1 . . . . -1.3(3) ?
    C20 C11 C12 C13 . . . . -3.9(3) ?
    C3 C11 C12 C13 . . . . 179.33(16) ?
    O1 C12 C13 C14 . . . . -177.87(16) ?
    C11 C12 C13 C14 . . . . 1.5(3) ?
    C12 C13 C14 C15 . . . . 1.2(3) ?
    C13 C14 C15 C16 . . . . 178.20(18) ?
    C13 C14 C15 C20 . . . . -1.4(3) ?
    C14 C15 C16 C17 . . . . -178.1(2) ?
    C20 C15 C16 C17 . . . . 1.6(3) ?
    C15 C16 C17 C18 . . . . 0.2(4) ?
    C16 C17 C18 C19 . . . . -1.2(4) ?
    C17 C18 C19 C20 . . . . 0.4(3) ?
    C16 C15 C20 C11 . . . . 179.33(16) ?
    C14 C15 C20 C11 . . . . -1.0(3) ?
    C16 C15 C20 C19 . . . . -2.2(3) ?
    C14 C15 C20 C19 . . . . 177.39(17) ?
    C12 C11 C20 C15 . . . . 3.6(3) ?
    C3 C11 C20 C15 . . . . -179.57(16) ?
    C12 C11 C20 C19 . . . . -174.69(17) ?
    C3 C11 C20 C19 . . . . 2.1(3) ?
    C18 C19 C20 C15 . . . . 1.3(3) ?
    C18 C19 C20 C11 . . . . 179.66(18) ?
loop_
    _geom_hbond_atom_site_label_D
    _geom_hbond_atom_site_label_H
    _geom_hbond_atom_site_label_A
    _geom_hbond_site_symmetry_A
    _geom_hbond_distance_DH
    _geom_hbond_distance_HA
    _geom_hbond_distance_DA
    _geom_hbond_angle_DHA
    O1 H1 N1 . 1.05(2) 1.65(2) 2.6143(19) 151.0(19)
    C2 H2A O1 6_575 0.99 2.64 3.257(2) 120.6
_shelx_hkl_file
;
 -42   0   0   59.01    4.52   0
 -41   1   0    9.61    4.88   0
 -38   2   0   18.33    5.39   0
 -31   3   0  427.55    9.42   0
 -31   5  -1    5.30    5.99   0
 -30  -2   1   11.23    5.35   0
 -28  -2   1 1496.07   17.04   0
 -27  -3   1  104.55    7.21   0
 -27  -1   1   39.55    6.62   0
 -17  -1   1  609.99   11.89   0
 -11   3   0    7.77    8.53   0
   0  -4   0  188.56   12.74   0
   6  -8  -2   26.33    8.68   0
  10  -2  -1 2804.20   21.70   0
  12  -8  -3   32.85    6.78   0
  12  -6  -2    5.53    6.50   0
  12   2  -2 7476.46   42.99   0
  12   4  -3 1229.46   24.09   0
  15  -7  -3   25.75    6.36   0
  15   3  -3   22.04    6.70   0
  16  -2  -2  723.85   10.21   0
  19  -7  -4    7.23    5.81   0
  19  -5  -3  175.40    5.78   0
  19   3  -4   55.96    7.20   0
  20  -4  -3   14.90    5.33   0
  20   0  -3   -4.66    4.18   0
  24  -6  -5    1.01    5.60   0
  24   2  -5  293.43    9.11   0
  27  -3  -5   91.87    6.42   0
  27  -1  -5  149.93    7.49   0
  29  -1  -6    1.73    6.51   0
 -40   2   0    1.25    5.16   0
 -35   3   0   48.59    5.90   0
 -35   5  -1    2.52    5.87   0
 -33   3   0  157.98    6.09   0
 -33   5  -1    8.89    4.30   0
 -32  -2   1   23.92    5.55   0
 -31  -3   1    2.04    5.36   0
 -31  -1   1  293.65    8.73   0
 -29  -3   1  471.38   11.26   0
 -29  -1   1  938.09   12.61   0
 -28   0   1    1.36    5.91   0
 -26  -4   1  321.88   11.34   0
 -26   0   1    1.12    5.96   0
 -24  -4   1  225.97    9.68   0
 -24   0   1   -3.47    6.12   0
 -23   7  -2   -1.02    7.98   0
 -22  -4   1   54.48    7.19   0
 -22   0   1    0.35    6.13   0
 -21   7  -2  456.08   14.19   0
 -20  -4   1  189.20   10.13   0
 -20   0   1    4.19    6.08   0
 -19   7  -2  130.29   10.84   0
 -15  -3   1  573.93   15.15   0
 -15  -1   1   94.47    8.35   0
 -14  -2   1  572.16   13.80   0
 -11  -9  -1   -0.57    9.46   0
  -9   5  -1  969.67   17.68   0
  -6  -6   0  153.18   13.31   0
  -3   7  -3   -0.43    9.65   0
  -2   4  -1   11.01   11.28   0
   1  -9  -2   41.09    7.72   0
   1  -3   0   20.75    8.39   0
   7  -5  -1  149.11    7.81   0
   9  -7  -2  157.61    8.16   0
  13   5  -4   14.40    9.28   0
  16  -8  -4   12.56    6.73   0
  16   4  -4  317.41   12.28   0
  19   5  -6  160.46    9.80   0
  20  -2  -3   31.99    5.61   0
  22   4  -6   21.16    5.32   0
  24  -2  -4   61.71    4.60   0
  25  -5  -5    1.78    3.88   0
  25   1  -5  161.17    7.52   0
  26  -4  -5   -0.50    3.96   0
  26   0  -5    0.41    4.08   0
  26   2  -6   80.79    5.85   0
  27   1  -6    8.62    6.38   0
  28   0  -6    6.50    6.28   0
 -37   3   0   -3.44    5.33   0
 -34  -2   1   -0.39    5.07   0
 -33  -3   1   10.71    5.90   0
 -33  -1   1  313.02    8.43   0
 -30  -4   1   20.10    8.02   0
 -30   0   1    3.70    5.89   0
 -28  -4   1  329.61   11.24   0
 -27   7  -2   -2.38    7.47   0
 -26   4   0  407.81   10.56   0
 -25   7  -2    5.90    5.38   0
 -24   4   0 1616.50   18.62   0
 -22   4   0 1177.06   16.04   0
 -20   4   0    3.76    7.45   0
 -20   8  -3    2.41    5.55   0
 -18  -4   1  510.84   14.36   0
 -18   0   1    2.73    4.88   0
 -18   8  -3    0.04    7.48   0
 -17   7  -2    0.08    7.82   0
 -16   0   1    2.15    7.53   0
 -16   8  -3   21.46    8.52   0
 -15   7  -2    3.43    8.48   0
  -4   6  -2   32.53    9.03   0
  -4   8  -4   15.25   10.19   0
   1  -7  -1   60.70    7.30   0
   1  -1   0  168.63   25.59   0
   4  -6  -1  469.31   11.96   0
   7  -9  -3   -0.42    6.75   0
   7   1  -1   25.85   11.66   0
   8  -4  -1  128.50    8.00   0
   9  -3  -1 4332.77   26.31   0
  13  -5  -2  114.99    5.66   0
  14  -4  -2   52.86    6.57   0
  15  -3  -2    2.70    4.02   0
  15  -1  -2  326.78    8.66   0
  16  -6  -3   56.63    6.60   0
  20  -6  -4   30.01    4.57   0
  20   2  -4   21.89    6.51   0
  21  -5  -4   -3.15    5.79   0
  23  -3  -4  507.71    9.50   0
  23  -1  -4  251.61    7.66   0
  26  -2  -5   18.12    5.78   0
  28  -2  -6   -0.16    6.45   0
 -39   3   0    7.14    5.19   0
 -36  -2   1    6.07    5.27   0
 -35  -3   1   41.56    6.68   0
 -35  -1   1   -2.37    5.79   0
 -34   0   1   -4.15    5.57   0
 -32  -4   1    8.67    6.19   0
 -32   0   1    2.06    3.83   0
 -30   4   0   12.50    6.06   0
 -29   1   1  981.03   12.98   0
 -28   4   0  113.38    6.11   0
 -28   6  -1   85.31    8.82   0
 -27   1   1   28.73    6.30   0
 -26   6  -1  769.38   15.32   0
 -25   1   1 1871.54   18.02   0
 -24   6  -1  242.25   11.45   0
 -23   1   1  159.31    7.64   0
 -22   6  -1  569.59   14.87   0
 -21   1   1 1179.98   14.71   0
 -20   6  -1  633.98   15.52   0
 -18   4   0    5.78    5.26   0
 -16   4   0  503.46   13.06   0
 -14   8  -3   18.23    8.57   0
 -13  -1   1  159.25    9.74   0
 -13   7  -2   52.21    9.44   0
  -9   3   0   74.11    7.23   0
  -7   5  -1  596.23   15.63   0
  -4  -8  -1   62.21    7.89   0
  -3  -5   0   36.59    9.18   0
   6   4  -2  133.27   22.43   0
   9  -1  -1 1357.03   17.43   0
   9   3  -2 4477.17   45.19   0
  10  -8  -3  114.45    7.85   0
  13  -7  -3   98.55    7.66   0
  13   1  -2 2492.11   22.12   0
  14   0  -2  523.38   11.24   0
  16   2  -3  228.61    8.64   0
  17  -7  -4    1.68    5.88   0
  17  -5  -3   63.07    6.14   0
  18  -4  -3   18.84    5.30   0
  19  -3  -3   47.04    4.25   0
  19  -1  -3   18.94    5.93   0
  21   1  -4   26.29    6.80   0
  21   3  -5   38.65    7.72   0
  22  -6  -5    4.22    6.19   0
  22  -4  -4    4.15    3.74   0
  22   0  -4   20.08    5.98   0
  23   3  -6   73.19    7.76   0
  25  -3  -5    5.60    5.41   0
  25  -1  -5  136.31    7.26   0
  27  -3  -6    7.10    6.10   0
  27  -1  -6    6.53    6.69   0
 -38  -2   1   -2.38    5.51   0
 -37  -3   1    5.06    6.20   0
 -37  -1   1   15.17    5.60   0
 -36   0   1   -5.19    5.62   0
 -34  -4   1   28.17    6.39   0
 -34   4   0   28.57    6.22   0
 -33   1   1  305.79    8.65   0
 -32   4   0   28.56    4.43   0
 -32   6  -1    9.68    6.79   0
 -31   1   1  350.03    9.13   0
 -30   6  -1   23.50    7.41   0
 -19   1   1  224.19    7.49   0
 -18   6  -1  142.76    7.78   0
 -16  -4   1  486.71   15.38   0
 -16   6  -1  176.03   10.21   0
 -14   0   1   -3.23    7.43   0
 -13  -3   1  407.66   15.03   0
 -12  -2   1    5.55    7.29   0
 -12   8  -3   45.24    9.94   0
  -4   2   0  638.14   20.10   0
  -1  -9  -2   56.38    8.37   0
   4  -8  -2   27.00    7.49   0
   7  -7  -2  452.49   11.08   0
   8   0  -1    0.65    7.73   0
  10  -6  -2   -1.94    4.56   0
  12   6  -5    1.41    9.90   0
  14  -8  -4    1.71    4.73   0
  17   1  -3  596.54   11.21   0
  18   0  -3    9.84    6.39   0
  19  -7  -5    5.77    6.17   0
  22  -2  -4    3.61    5.48   0
  22   2  -5  208.07    7.98   0
  23  -5  -5    3.14    4.34   0
  24  -4  -5   27.91    4.47   0
  24   0  -5    1.21    5.85   0
  24   2  -6   49.43    7.60   0
  26  -4  -6    0.75    4.48   0
  26   0  -6  114.73    7.82   0
 -40  -2   1   -0.50    5.68   0
 -39  -3   1   17.24    6.29   0
 -39  -1   1   -0.56    5.20   0
 -38   0   1   -2.90    5.33   0
 -36  -4   1    1.32    6.04   0
 -36   4   0   16.79    4.44   0
 -35   1   1    0.63    5.64   0
 -29  -5   1  120.14    8.82   0
 -27  -5   1   -0.04    5.89   0
 -26   2   1 1084.95   14.90   0
 -25  -5   1   90.59    8.72   0
 -23  -5   1    2.59    7.77   0
 -17   1   1  538.88   10.76   0
 -14   4   0   81.00    6.85   0
 -14   6  -1  146.67   10.52   0
 -13  -9  -1    2.92   10.08   0
 -11   7  -2   25.71    9.29   0
 -10   8  -3    3.17   10.63   0
   5  -9  -3   13.50    7.51   0
   5  -5  -1  242.85    9.13   0
  11  -5  -2  160.65    7.79   0
  14  -6  -3  197.51    7.94   0
  14  -2  -2    0.32    4.30   0
  14   6  -6   -0.69    9.58   0
  18  -6  -4   19.46    4.72   0
  18  -2  -3  141.86    6.74   0
  18   4  -5   63.02    7.92   0
  20   4  -6   77.64    8.14   0
  21  -3  -4    9.84    5.46   0
  23   1  -5   78.12    6.90   0
  24  -2  -5  278.42    8.22   0
  25   1  -6   77.90    6.09   0
  26  -2  -6   76.60    7.59   0
 -42  -2   1    4.80    5.86   0
 -41  -3   1    4.15    5.96   0
 -41  -1   1   30.07    6.00   0
 -40   0   1    2.92    5.73   0
 -38  -4   1    9.21    6.38   0
 -38   4   0    6.36    4.26   0
 -37   1   1   16.19    5.58   0
 -33  -5   1   -0.61    7.82   0
 -32   2   1   21.28    6.09   0
 -31  -5   1    0.57    6.10   0
 -30   2   1   14.51    4.21   0
 -28   2   1 1303.00   14.94   0
 -27   5   0    5.29    7.51   0
 -26  -8   0    6.85   13.13   0
 -25   5   0  903.90   16.48   0
 -24   2   1  500.18   10.27   0
 -22   2   1  184.38    8.22   0
 -21  -5   1   47.57    9.36   0
 -20   2   1  874.47   13.82   0
 -15   1   1  114.73    8.49   0
 -12   0   1   -3.49    8.38   0
 -12   4   0  602.06   14.31   0
 -11  -1   1    2.83    8.40   0
  -7   3   0  238.35   12.44   0
  -6  -8  -1   82.60   10.51   0
  -2   6  -2   -0.09   12.39   0
  -2   8  -4   22.39   13.84   0
  -1  -7  -1  100.62    8.82   0
  -1   7  -3   62.01   14.77   0
   8  -8  -3  307.24   10.01   0
   8  -2  -1   60.55    8.40   0
  11  -7  -3  231.24    8.52   0
  12  -8  -4   45.19    6.92   0
  12  -4  -2 1687.73   15.89   0
  13  -3  -2  753.78   11.36   0
  15  -7  -4   13.85    6.43   0
  15  -5  -3   48.48    6.48   0
  15   5  -5    3.78    6.99   0
  17   3  -4  103.37    7.73   0
  17   5  -6  148.35    9.89   0
  19  -5  -4    5.81    4.12   0
  20  -6  -5   76.33    5.81   0
  20  -4  -4  178.73    6.27   0
  21  -5  -5    6.13    6.00   0
  21  -1  -4   32.93    6.01   0
  23  -3  -5   11.60    5.80   0
  25  -3  -6   75.09    7.28   0
 -42   0   1    1.90    5.67   0
 -41   1   1   27.99    6.15   0
 -39   1   1   -2.02    3.95   0
 -36   2   1    0.69    5.34   0
 -35  -5   1   39.32    7.80   0
 -34   2   1   -6.52    4.01   0
 -33   5   0   55.95    7.59   0
 -31   5   0    7.46    6.79   0
 -29   5   0   45.99    5.85   0
 -24  -8   0   31.39   17.68   0
 -23   5   0   31.09    5.95   0
 -21   5   0   14.80    8.18   0
 -19  -5   1  655.99   18.84   0
 -18   2   1   48.68    7.25   0
 -14  -4   1   91.48   11.77   0
 -13  -7   0   72.97   18.99   0
 -12   6  -1   52.61    9.75   0
  -9   7  -2  205.89   13.11   0
  -5   5  -1  439.35   14.73   0
  -3  -9  -2   70.67    8.97   0
   2  -8  -2  131.25   10.20   0
   2  -6  -1  342.91   10.49   0
   3  -9  -3    6.93    7.53   0
   6  -4  -1   17.42    7.67   0
   7  -3  -1   21.53    7.82   0
   8  -6  -2  101.23    7.81   0
  13  -1  -2 2052.13   18.07   0
  13   3  -3  212.06   10.60   0
  16  -4  -3    3.25    5.53   0
  17  -7  -5    7.97    6.98   0
  17  -3  -3   15.69    4.16   0
  18   2  -4   81.81    7.45   0
  19   3  -5  127.16    9.78   0
  20   0  -4   11.49    6.50   0
  21   3  -6   31.33    7.36   0
  22  -4  -5   48.75    4.69   0
  23  -1  -5   93.63    6.98   0
  24  -4  -6    4.79    4.58   0
  25  -1  -6   72.78    5.76   0
 -38   2   1    0.68    5.64   0
 -37  -5   1    7.78    7.00   0
 -37   5   0   -3.28    6.57   0
 -35   5   0    1.81    4.77   0
 -31   3   1    2.17    6.02   0
 -29   3   1  456.93   11.22   0
 -27   3   1   99.92    8.19   0
 -27   7  -1   30.28    8.26   0
 -25   3   1  913.49   13.80   0
 -25   7  -1    2.28    8.34   0
 -22   8  -2   16.29    8.60   0
 -20   8  -2   36.39    9.39   0
 -19   5   0  378.22   11.44   0
 -13   1   1  180.44    9.64   0
 -10   4   0    8.47    8.92   0
  -8   8  -3   62.18   10.85   0
  -2  -4   0   11.55   11.26   0
   5  -7  -2   86.01    8.04   0
   7   7  -5    2.33   14.11   0
   8   6  -4   40.69   15.08   0
  12  -6  -3  300.05    8.99   0
  14   4  -4  178.75   11.02   0
  16  -6  -4    9.45    4.45   0
  17  -1  -3  587.85    9.57   0
  18  -6  -5   32.07    6.90   0
  19   1  -4   41.28    6.68   0
  20  -2  -4   18.52    5.52   0
  22   0  -5   -3.56    6.29   0
  22   2  -6   15.78    7.07   0
  23   1  -6   64.49    7.46   0
  24  -2  -6   57.31    7.01   0
  24   0  -6  224.38    8.60   0
 -42   2   1   14.73    6.10   0
 -40   2   1   -1.25    3.88   0
 -35   3   1   46.19    6.48   0
 -33   3   1   12.10    4.50   0
 -29   7  -1   15.38    6.24   0
 -23   3   1   46.78    5.54   0
 -23   7  -1   32.22    9.17   0
 -21   3   1  124.79    8.96   0
 -21   7  -1    0.89    8.44   0
 -18   8  -2   87.07   11.29   0
 -17   5   0  309.19   10.46   0
 -16   2   1  204.04    8.14   0
 -15  -9  -1    3.25   11.30   0
 -11  -3   1  461.07   18.13   0
 -10  -2   1 2309.44   30.42   0
 -10   6  -1  252.67   12.87   0
  -7   7  -2  301.07   16.51   0
   6  -8  -3  898.54   16.39   0
   9  -7  -3  102.57    7.77   0
   9  -5  -2  295.81    9.21   0
  10  -8  -4  129.18    8.70   0
  10   2  -2 4845.36   37.27   0
  12   0  -2 6327.87   33.21   0
  13  -7  -4    0.84    4.67   0
  16   0  -3    4.12    6.58   0
  17  -5  -4   10.38    4.45   0
  18  -4  -4  190.97    7.32   0
  19  -5  -5  144.62    7.72   0
  19  -3  -4   60.22    6.20   0
  20   2  -5  118.87    7.76   0
  21  -5  -6   28.81    6.67   0
  21   1  -5   37.79    6.82   0
  22  -4  -6   33.85    6.38   0
  22  -2  -5  211.46    6.36   0
  23  -3  -6   64.08    7.05   0
 -39   3   1   22.07    6.45   0
 -37   3   1   11.81    4.45   0
 -30  -6   1    1.95    8.58   0
 -28  -6   1   13.39    9.26   0
 -19   3   1  687.29   13.50   0
 -19   7  -1   12.76    8.70   0
 -17  -5   1   24.23   11.15   0
 -16   8  -2   11.00    9.34   0
 -15   5   0  348.43   12.75   0
 -14   2   1  595.46   13.54   0
 -10   0   1    2.62   10.26   0
  -8  -6   0    2.80   10.60   0
  -5  -9  -2   27.88    7.78   0
  -3  -7  -1    4.80    8.91   0
  -1   1   0  202.61   27.72   0
   0  -8  -2  270.20   11.40   0
   0   4  -1 5548.31   59.12   0
   1  -9  -3    1.64    7.66   0
   3  -5  -1 2326.06   22.20   0
   7  -1  -1   30.25   10.84   0
  11   1  -2  370.81   11.88   0
  11   5  -4    3.15    9.62   0
  12  -2  -2 7506.94   32.15   0
  13  -5  -3   10.13    6.88   0
  14   2  -3  314.24    9.86   0
  15  -7  -5    6.77    5.07   0
  15   1  -3  109.88    8.44   0
  16  -2  -3  209.82    6.33   0
  16   4  -5  106.98   10.33   0
  18   4  -6   11.66    7.90   0
  19  -1  -4   40.96    6.35   0
  20  -4  -5  128.99    7.09   0
  21  -3  -5   19.92    4.25   0
  22   2  -7   34.40    8.25   0
  23  -1  -6   74.00    7.43   0
  23   1  -7    7.00    8.15   0
  24   0  -7    5.31    5.31   0
 -41   3   1    0.12    6.59   0
 -34  -6   1   43.74   10.14   0
 -34   6   0    1.43    7.94   0
 -32  -6   1    0.83    7.24   0
 -32   4   1   -6.53    6.87   0
 -32   6   0    3.11    7.97   0
 -30   4   1   28.06    7.67   0
 -30   6   0   -6.13    7.79   0
 -28   4   1  335.76   11.19   0
 -28   6   0   -5.27    7.87   0
 -26  -6   1    3.67    8.38   0
 -26   6   0   39.66    9.03   0
 -24   6   0  390.45   14.28   0
 -17   7  -1   83.99   11.29   0
 -14   8  -2    1.39   10.81   0
 -11   1   1   -1.28    8.83   0
  -9  -1   1 1747.11   26.29   0
  -8  -8  -1   16.39    9.87   0
  -6   8  -3   24.85   12.45   0
  -5   3   0    7.82   10.28   0
   3  -7  -2  895.67   14.77   0
   6  -6  -2  393.82   11.16   0
  10  -4  -2  454.74    9.23   0
  10   4  -3  574.31   17.39   0
  11  -3  -2   49.41    7.83   0
  14  -6  -4   -1.29    4.66   0
  14  -4  -3   44.72    5.11   0
  15  -3  -3   23.54    4.71   0
  16  -6  -5  318.31    9.45   0
  21  -1  -5   35.22    5.09   0
  22  -2  -6   12.62    6.75   0
  22   0  -6   36.08    7.28   0
 -38   4   1    9.02    6.76   0
 -36   4   1    5.13    6.84   0
 -34   4   1   34.47    5.64   0
 -26   4   1  381.81    9.96   0
 -24  -6   1    6.64    9.37   0
 -24   4   1  321.34   11.17   0
 -22   6   0  602.20   16.74   0
 -17   3   1  276.65    8.79   0
 -15   7  -1   49.34   10.77   0
 -13   5   0  164.76   11.06   0
  -8   4   0  445.51   13.98   0
  -8   6  -1   76.46   10.25   0
  -5  -5   0  144.04   13.17   0
  -1  -3   0   26.98   11.54   0
   0  -6  -1  124.29    8.83   0
   4  -8  -3 1197.40   17.36   0
   7  -7  -3    2.54    7.17   0
   8  -8  -4   71.79    6.99   0
  10  -6  -3  353.39   10.18   0
  11  -7  -4   73.72    5.78   0
  12   6  -6    3.71    9.95   0
  13  -7  -5   27.71    7.38   0
  13   5  -5    5.24    8.76   0
  15  -5  -4  114.04    7.48   0
  15  -1  -3   98.41    7.74   0
  15   3  -4  664.60   13.53   0
  15   5  -6    4.96    7.94   0
  17  -5  -5  318.81    8.98   0
  18  -2  -4   90.31    5.04   0
  18   0  -4   86.25    7.19   0
  19  -5  -6  190.06    8.71   0
  19   3  -6   96.58    8.45   0
  20  -4  -6   67.74    7.50   0
  20  -2  -5   94.93    7.02   0
  20   0  -5    5.38    6.90   0
  20   2  -6   18.52    7.53   0
  21  -3  -6   27.20    6.95   0
  21   1  -6   64.34    8.02   0
  23  -1  -7    4.23    5.46   0
 -37  -1   2    7.33    6.38   0
 -36   0   2   13.45    6.71   0
 -35  -1   2   15.13    6.80   0
 -34  -2   2   11.55    6.43   0
 -34   0   2    7.38    6.58   0
 -33  -1   2   67.21    7.04   0
 -32  -2   2  175.03    8.99   0
 -32   0   2  353.81   10.67   0
 -31  -1   2   95.80    7.70   0
 -30  -2   2  181.03    9.27   0
 -30   0   2  251.18    9.70   0
 -29  -1   2   51.48    7.89   0
 -28   0   2 6422.41   36.83   0
 -27  -1   2  172.70    9.68   0
 -22   4   1   52.15    6.82   0
 -20   6   0   40.73    7.17   0
 -17  -9  -1    5.86   13.87   0
 -15   3   1  605.32   13.94   0
 -12   2   1    8.24    8.35   0
 -12   8  -2    5.18   11.58   0
  -7  -9  -2    3.57    9.89   0
  -3   5  -1  366.84   15.08   0
  -2  -8  -2   90.07   10.36   0
  -1  -9  -3   25.86    8.59   0
   4  -4  -1 3282.78   26.53   0
   6  -2  -1  152.95   11.20   0
  10   6  -5   25.49   12.39   0
  11  -1  -2  338.22   10.38   0
  16  -4  -4  258.94    6.71   0
  16   2  -4  641.94   12.49   0
  17  -3  -4   86.12    5.27   0
  17   1  -4   74.79    7.26   0
  17   3  -5  325.93   10.69   0
  18  -4  -5   69.65    6.79   0
  18   2  -5   72.72    7.83   0
  19  -3  -5  116.85    7.09   0
  19   1  -5   14.01    6.90   0
  22  -2  -7   38.15    7.75   0
  22   0  -7    6.79    8.09   0
 -41  -1   2    3.68    6.37   0
 -40   0   2   13.64    6.42   0
 -39  -1   2    7.69    5.94   0
 -38  -2   2   10.40    7.22   0
 -38   0   2   36.49    6.32   0
 -37   1   2    8.21    6.39   0
 -36  -2   2    9.70    6.72   0
 -35   1   2   18.44    6.71   0
 -33   1   2   71.88    7.52   0
 -31   1   2   95.21    7.87   0
 -29   1   2   30.00    7.45   0
 -28  -2   2 2055.85   19.47   0
 -26  -2   2   71.04    8.42   0
 -26   0   2  415.85   11.14   0
 -25  -1   2  152.94    8.56   0
 -24   8  -1  106.02   12.64   0
 -22  -6   1   19.62   10.85   0
 -20   4   1  207.88    8.82   0
 -18   6   0   62.95   10.50   0
 -13   7  -1   42.64   10.20   0
 -11   5   0  369.17   13.17   0
  -5   7  -2  287.49   16.92   0
  -2   2   0  345.89   20.03   0
   5  -3  -1   31.47    9.95   0
   6  -8  -4   21.92    8.03   0
   6   0  -1   -2.62   14.14   0
   7  -5  -2  135.74    8.53   0
  11  -5  -3   39.88    5.63   0
  12  -6  -4    4.57    6.87   0
  14  -6  -5    1.88    6.76   0
  14  -2  -3  285.79    8.54   0
  16  -6  -6   33.17    5.57   0
  17  -1  -4   60.39    7.04   0
  19   3  -7  326.21   12.35   0
  20   2  -7    4.07    8.08   0
  21  -1  -6   62.46    5.56   0
  21   1  -7    0.86    7.85   0
 -42   0   2  108.37    8.09   0
 -41   1   2    2.86    6.58   0
 -40  -2   2    0.60    4.55   0
 -39   1   2   -5.44    6.80   0
 -37  -3   2   -2.82    6.94   0
 -37   5   1   15.27    7.47   0
 -35  -3   2    5.57    6.58   0
 -35   5   1   39.29    8.23   0
 -33  -3   2   61.57    8.10   0
 -33   5   1    0.70    5.48   0
 -32   2   2  174.88    9.05   0
 -31  -3   2  182.92   10.13   0
 -31   5   1    4.06    5.18   0
 -31   7   0    7.66    8.85   0
 -29  -3   2   45.33    7.63   0
 -29   5   1  149.95    7.80   0
 -29   7   0   39.24    9.92   0
 -27   1   2  183.80    8.05   0
 -27   5   1    8.66    8.06   0
 -25   1   2  119.76    8.55   0
 -24  -2   2   23.99    7.39   0
 -24   0   2  437.30   10.17   0
 -23  -1   2  132.34    8.12   0
 -22   8  -1  322.08   15.87   0
 -18   4   1  580.36   14.04   0
 -16   6   0   15.13    9.53   0
 -12  -4   1  994.43   29.72   0
 -10  -8  -1   78.91   13.29   0
  -9   1   1 1904.75   24.64   0
  -5  -7  -1    3.91    9.44   0
   1  -7  -2   29.61    8.02   0
   2  -8  -3   83.21    8.76   0
   4  -6  -2 1160.69   15.50   0
   7   5  -3  260.66   19.07   0
   8  -6  -3 2127.73   18.77   0
   8  -4  -2 2004.37   18.89   0
   9  -7  -4   11.71    5.46   0
  10  -2  -2 5395.98   29.40   0
  11  -7  -5    2.54    7.01   0
  12  -4  -3  915.37   11.30   0
  13  -5  -4   21.63    6.70   0
  13  -3  -3  217.85    7.96   0
  14   0  -3   -0.45    7.15   0
  16   4  -6   78.25    8.78   0
  17  -5  -6  170.84    7.15   0
  18  -4  -6   14.27    6.61   0
  19  -3  -6   98.13    7.38   0
  19  -1  -5   11.70    4.57   0
  20  -2  -6   19.76    7.21   0
  20   0  -6    0.99    7.34   0
  21  -1  -7    5.04    7.67   0
 -40   2   2   -1.55    6.55   0
 -39  -3   2    2.18    6.83   0
 -38   2   2   15.89    6.75   0
 -36   2   2   12.36    4.66   0
 -34   2   2    3.70    4.55   0
 -30   2   2  176.91    7.55   0
 -28   2   2 2132.58   21.01   0
 -27  -3   2  234.18   10.68   0
 -27   7   0    3.25    6.34   0
 -25  -3   2  129.89   10.36   0
 -25   5   1  113.77    7.72   0
 -25   7   0  488.21   17.23   0
 -23   1   2  107.14    8.25   0
 -23   5   1   -5.53    8.37   0
 -22  -2   2   19.30    7.27   0
 -22   0   2   34.67    5.64   0
 -21  -1   2   16.51    7.66   0
 -20   8  -1   80.55   12.65   0
 -13   3   1  413.37   11.23   0
 -11   7  -1    9.06   11.57   0
 -11   9  -3   38.29   13.87   0
 -10   2   1 2632.05   25.64   0
 -10   8  -2   80.58   13.41   0
  -9  -9  -2    5.55   10.01   0
  -8   0   1   -0.38    8.85   0
  -6   4   0 2040.34   25.37   0
  -6   6  -1  534.07   16.09   0
  -3  -9  -3   14.16    8.17   0
   0   6  -2   64.64   14.69   0
   1  -9  -4    0.77    8.80   0
   1  -5  -1 1931.34   21.99   0
   5  -7  -3   60.61    7.91   0
   9  -3  -2 5490.88   29.53   0
  11   3  -3  186.96    9.84   0
  12   4  -4   22.88    9.37   0
  13   1  -3 7776.55   36.59   0
  14  -6  -6    6.71    7.48   0
  14  -4  -4  188.96    7.81   0
  14   4  -5    4.85    8.74   0
  15  -5  -5    0.36    4.68   0
  16  -4  -5  113.30    7.50   0
  16  -2  -4  710.90   10.70   0
  17  -3  -5  324.89    8.89   0
  17   3  -6   32.17    8.08   0
  18  -2  -5   80.03    7.13   0
  18   0  -5    2.57    6.63   0
  19   1  -6   17.96    7.41   0
  20  -2  -7    4.34    7.67   0
 -36  -4   2    4.96    7.18   0
 -35   3   2    8.32    7.00   0
 -34  -4   2   46.37    8.47   0
 -33   3   2   58.62    7.57   0
 -32  -4   2   -0.21    7.13   0
 -26   2   2   64.53    5.86   0
 -24   2   2   23.72    7.32   0
 -23   7   0   17.26    9.57   0
 -21   1   2   20.91    7.98   0
 -21   5   1   45.71   10.12   0
 -20   0   2  485.78   11.91   0
 -18   8  -1   43.98   10.93   0
 -16   4   1  481.95   11.83   0
 -15  -5   1    0.83   13.61   0
 -14   6   0   29.58   10.08   0
  -9   5   0 1185.58   19.30   0
  -4  -8  -2    3.74    7.91   0
  -4   8  -3   23.57   12.69   0
  -2  -6  -1  767.56   16.11   0
   4  -8  -4   45.46    8.67   0
  10  -6  -4    4.43    7.10   0
  10   0  -2 8688.50   40.41   0
  12  -6  -5    6.37    6.93   0
  12   2  -3  334.41   10.78   0
  15  -3  -4  554.38    8.81   0
  16   0  -4  588.55   10.12   0
  16   4  -7   50.04    9.37   0
  18   2  -6    9.40    7.53   0
  19  -3  -7  284.33    8.24   0
  19  -1  -6    8.17    7.01   0
  20   0  -7   -0.92    5.50   0
 -39   3   2    6.91    4.59   0
 -38  -4   2    8.89    7.79   0
 -37   3   2    0.55    5.07   0
 -34   6   1   45.51    9.21   0
 -32   6   1    5.64    8.97   0
 -31   3   2  171.28    7.95   0
 -30  -4   2    7.72    7.13   0
 -30   6   1   -5.17    8.84   0
 -29   3   2   59.32    7.94   0
 -28  -4   2    7.61    8.91   0
 -27   3   2  167.93    9.75   0
 -23  -3   2   11.25    7.22   0
 -22   2   2   15.67    7.29   0
 -21   7   0   -4.33    9.62   0
 -20  -6   1    2.29   12.44   0
 -20  -2   2   80.25    8.16   0
 -19  -1   2    9.50    7.86   0
 -19   5   1  888.99   18.35   0
  -8  -2   1   50.69   12.82   0
  -3   3   0    1.67   11.82   0
   0  -8  -3   17.56    8.37   0
   5  -5  -2   60.47    8.68   0
   5   1  -112028.23   82.36   0
   6  -8  -5   43.40    6.49   0
   7  -7  -4  529.06   10.56   0
   9  -7  -5   22.43    7.78   0
   9  -5  -3  115.79    6.39   0
  13  -1  -3 8643.91   33.71   0
  13   3  -4 1255.65   18.50   0
  13   5  -6   17.44    8.49   0
  15  -5  -6    5.91    4.94   0
  15   1  -4  329.60    9.97   0
  15   3  -5    8.50    8.04   0
  16  -4  -6   86.28    7.55   0
  16   2  -5    8.97    7.41   0
  17  -1  -5    1.47    6.93   0
  17   1  -5   -1.52    7.50   0
  17   3  -7  224.07   11.45   0
  18  -2  -6    8.24    7.00   0
  18   2  -7  107.79    9.62   0
  19  -1  -7   39.24    8.32   0
  19   1  -7   48.26    6.53   0
 -31  -7   1    3.52   13.00   0
 -28   6   1    5.25    6.72   0
 -26  -4   2   43.07   10.12   0
 -26   6   1   -2.17    9.33   0
 -25   3   2  117.55    9.15   0
 -19  -9  -1    1.78   12.86   0
 -19   1   2    9.17    8.06   0
 -19   7   0   41.78   10.61   0
 -18   0   2    8.11    8.00   0
 -16   8  -1    9.70   10.33   0
 -14   4   1  106.92    8.15   0
 -12   6   0    2.73    9.76   0
 -11   3   1  543.89   12.93   0
  -5  -9  -3    7.55    8.66   0
  -1  -7  -2  256.56   10.87   0
   3  -7  -3   27.69    8.09   0
   6  -6  -3 1760.08   17.97   0
   7   3  -2   28.19   11.24   0
   9   1  -2 1428.18   20.39   0
  10  -4  -3  744.41   12.11   0
  10   6  -6   12.63   10.09   0
  11  -5  -4    6.47    6.84   0
  12  -6  -6    7.19    7.66   0
  12  -2  -3  351.03    9.31   0
  13  -5  -5    9.16    4.73   0
  14   2  -4  272.85   10.14   0
  15  -1  -4  361.61    9.49   0
  16  -4  -7   50.68    7.77   0
  17  -3  -6   47.46    5.32   0
  18  -2  -7   84.61    9.13   0
  18   0  -6   41.32    8.02   0
 -38   4   2    7.63    5.06   0
 -36   4   2   -1.04    5.33   0
 -34   4   2   52.03    6.40   0
 -32   4   2    6.64    5.28   0
 -30   4   2   -1.14    7.96   0
 -24   6   1    8.92    9.56   0
 -23   3   2    5.77    7.24   0
 -21  -3   2    8.09    7.08   0
 -20   2   2   86.34    6.78   0
 -17  -1   2  136.22    9.92   0
 -17   5   1   36.65   10.03   0
 -17   7   0   84.61   11.96   0
 -15   9  -2   22.14   10.60   0
 -12  -8  -1    1.41   11.71   0
 -11  -9  -2    0.49    8.35   0
  -9   7  -1   44.27   10.67   0
  -9   9  -3   18.03   13.15   0
  -8   8  -2   94.96   11.77   0
  -7  -1   1   26.20   13.26   0
  -3   7  -2  109.14   15.85   0
   2  -8  -4  127.00    9.64   0
   2  -6  -2  144.03    9.03   0
   2  -4  -1  986.07   17.67   0
   4  -8  -5  128.27    9.92   0
   5  -1  -113825.55   66.98   0
   8  -6  -4   57.73    7.98   0
   8   2  -2  107.23   11.58   0
   9  -1  -2 1443.98   18.08   0
  10  -6  -5   28.42    7.43   0
  11  -3  -3  200.15    6.94   0
  11   5  -5  142.66   11.53   0
  12  -4  -4   20.37    6.95   0
  14  -4  -5    5.87    4.80   0
  14  -2  -4  260.28    8.65   0
  14   4  -6    5.64    7.82   0
  15  -3  -5   16.05    6.80   0
  16  -2  -5   10.25    4.85   0
  17  -3  -7  205.75    7.61   0
  17   1  -6    2.09    8.02   0
  18   0  -7   -0.79    8.05   0
 -35  -5   2   35.89    8.94   0
 -33  -5   2    5.38   10.51   0
 -29  -7   1    0.23   11.23   0
 -28   4   2   12.18    6.21   0
 -26   4   2   44.73    8.70   0
 -26   8   0   16.21   11.04   0
 -24  -4   2  532.94   17.14   0
 -22   6   1   36.72   10.06   0
 -21   3   2    6.06    7.78   0
 -18  -2   2    9.16    7.57   0
 -17   1   2  138.19    9.27   0
 -14   8  -1    6.61   11.02   0
 -12   4   1 1350.20   19.53   0
  -9  -3   1 3144.59   52.82   0
  -8   2   1   58.20   10.53   0
  -7  -7  -1   10.86    8.20   0
  -7   1   1   28.97   12.97   0
  -7   5   0  675.77   17.31   0
  -6  -8  -2    7.96    8.36   0
  -2  -8  -3   16.08    8.38   0
   5  -7  -4   26.18    8.14   0
   6  -4  -2  184.29    8.30   0
   7  -7  -5   -1.22    5.40   0
   9   5  -4   39.37   11.22   0
  12   0  -3    1.37    5.71   0
  13  -5  -6   11.99    5.38   0
  13  -3  -4 1083.31   11.92   0
  14   4  -7   71.72   10.30   0
  15   3  -6  196.19   10.53   0
  16   0  -5    5.19    5.64   0
  16   2  -6   30.16    8.44   0
  17  -1  -7   32.94    8.93   0
  17  -1  -6    3.95    5.23   0
  17   1  -7   45.05    9.33   0
 -35   5   2   43.37    9.45   0
 -33   5   2    0.14    8.72   0
 -31  -5   2   19.97    8.72   0
 -31   7   1   13.15    9.90   0
 -24   4   2  512.23   13.89   0
 -24   8   0   38.96   11.61   0
 -20   6   1   11.39    9.81   0
 -18   2   2   -0.35    5.07   0
 -16   0   2  305.80    9.93   0
 -15   5   1    1.01    9.51   0
 -15   7   0  141.41   12.71   0
 -13   9  -2   10.35   13.25   0
 -10  -6   0    1.40   12.01   0
  -7  -9  -3   17.01    9.38   0
  -4  -4   0  185.25   15.03   0
  -4   6  -1  555.95   17.31   0
  -1   5  -1   75.47   12.18   0
   3  -3  -113012.48   57.41   0
   7  -5  -3  248.37    7.96   0
   7  -3  -2   65.38   10.39   0
   8  -2  -2  110.82    6.89   0
   9  -5  -4   68.24    8.21   0
  10  -6  -6   10.80    8.08   0
  11  -5  -5  189.01    8.76   0
  14  -4  -7  111.29    8.44   0
  14  -4  -6    6.06    5.13   0
  14   0  -4   55.83    5.80   0
  15  -3  -6  244.77    8.90   0
  15   1  -5  455.67   11.48   0
  15   3  -7  112.41   10.78   0
  16  -2  -7  120.14    9.47   0
  16  -2  -6   35.61    5.61   0
  16   2  -7  130.55   10.58   0
 -40   0   3   -3.99    7.28   0
 -39  -1   3    1.58    7.11   0
 -39   1   3    7.70    7.26   0
 -38   0   3    0.93    7.33   0
 -37  -1   3   19.51    7.23   0
 -37   1   3   23.98    7.96   0
 -36   0   3   -2.39    7.24   0
 -34   0   3    4.83    7.91   0
 -31   5   2   26.79    6.62   0
 -29  -5   2    5.86    7.91   0
 -29   5   2  -10.66    8.35   0
 -29   7   1    1.86    7.33   0
 -27  -7   1    2.35   12.01   0
 -27   7   1   -0.40   10.10   0
 -22   4   2   17.68    8.43   0
 -22   8   0    7.72   11.40   0
 -19  -3   2   36.66    7.85   0
 -19   3   2   45.02    8.40   0
 -15  -7   0   85.44   18.01   0
 -13  -9  -2   15.01   11.55   0
 -10   6   0    4.13    9.63   0
  -9   3   1 3745.99   28.75   0
  -4  -6  -1  607.75   16.72   0
  -4   4   0  255.33   12.66   0
  -1  -5  -1   67.23    9.12   0
   0  -8  -4   35.44    9.54   0
   1  -7  -3    1.34    8.06   0
   2  -8  -5   10.54    9.41   0
   3  -5  -2 4901.37   29.70   0
   4  -6  -3 2607.38   21.81   0
   8  -6  -5  -10.27    7.52   0
   8  -4  -3 1655.09   16.94   0
   8   6  -5    0.79   11.04   0
  11  -1  -3  302.68    9.97   0
  11   1  -3  295.99   11.05   0
  12  -4  -5   93.29    7.80   0
  12   4  -5   76.01    9.03   0
  15  -3  -7  121.97    7.01   0
  15  -1  -5  524.41    9.53   0
  16   0  -7    3.79    8.56   0
  16   0  -6    4.57    8.20   0
 -41  -1   3    4.65    5.32   0
 -41   1   3    7.90    5.30   0
 -40  -2   3    5.02    7.60   0
 -40   2   3   -1.78    7.36   0
 -38  -2   3   53.61    8.72   0
 -38   2   3   38.97    8.56   0
 -36   2   3    6.40    7.38   0
 -35  -1   3    8.87    5.49   0
 -35   1   3    1.43    5.40   0
 -34   2   3   26.61    8.37   0
 -33  -1   3  837.13   15.41   0
 -33   1   3  813.84   14.93   0
 -32   0   3    4.22    5.41   0
 -31  -1   3  120.23    9.13   0
 -31   1   3  117.39    9.10   0
 -30   0   3   -3.99    7.66   0
 -27   5   2    1.93    6.43   0
 -25   7   1   11.57   10.17   0
 -22  -4   2   34.17    8.46   0
 -20   8   0   20.28   11.55   0
 -19   9  -1    0.16   12.46   0
 -18   6   1  191.62   12.74   0
 -16  -2   2  644.19   15.46   0
 -16   2   2  738.01   13.06   0
 -15  -1   2  356.33   12.37   0
 -15   1   2  295.48    9.47   0
 -12   8  -1    6.02   10.54   0
  -7   7  -1    8.75   10.09   0
  -6   0   1    1.93   16.01   0
  -3  -7  -2   96.83    9.71   0
   0  -6  -2   95.99    9.14   0
   3  -7  -4   88.18    8.78   0
   5  -7  -5   -3.16    5.55   0
   5   7  -5    5.97   12.21   0
   6  -6  -4  394.01    9.45   0
   8   4  -3 1139.46   23.71   0
   9  -3  -3   94.89    8.47   0
  10  -4  -4  744.28   11.80   0
  10  -2  -3  108.74    7.95   0
  11  -5  -6    1.37    5.40   0
  11   5  -6    2.33    8.37   0
  13  -3  -5    4.88    5.17   0
  13  -1  -4 1024.48   12.44   0
  13   1  -4 1043.46   14.97   0
  13   3  -5    8.04    8.78   0
  14  -2  -5   46.26    5.67   0
  14   2  -5   52.10    8.26   0
  15  -1  -6  146.33    8.87   0
  15   1  -6  137.88    8.99   0
 -39   3   3   48.25    8.99   0
 -36  -2   3    2.08    5.63   0
 -34  -2   3   40.23    8.24   0
 -34   6   2   24.55   10.09   0
 -32  -2   3  317.86   11.59   0
 -32   2   3  336.70   11.99   0
 -32   6   2    3.18    9.83   0
 -30   2   3   90.31    9.01   0
 -29  -1   3  168.72   10.18   0
 -29   1   3  219.05   10.33   0
 -28   0   3   -4.20    7.89   0
 -27  -5   2    2.60    7.59   0
 -25   5   2    4.12    6.90   0
 -23   7   1    7.95   10.60   0
 -20   4   2   31.55    6.52   0
 -17   3   2    5.30    8.13   0
 -14   0   2  590.87   14.61   0
 -13   5   1   45.83    9.97   0
 -13   7   0   91.97   12.02   0
 -11   9  -2   -1.69   12.84   0
 -10   4   1 3294.95   28.65   0
  -9  -9  -3   27.05   10.54   0
  -8  -8  -2   98.26    9.85   0
  -7  -5   0  386.88   19.32   0
  -7   9  -3    8.14   15.34   0
  -6   8  -2    3.13   12.54   0
  -4  -8  -3   33.46    9.04   0
   0  -8  -5    8.58    9.22   0
   6   6  -4  241.52   17.86   0
   8  -6  -6    4.25    6.02   0
   8   0  -2 3204.35   28.29   0
   9  -5  -5   44.96    8.15   0
  10   2  -3   88.23    9.15   0
  10   4  -4  442.93   13.69   0
  11  -3  -4   30.47    5.28   0
  12  -4  -7   15.83    7.87   0
  12  -4  -6   10.48    5.06   0
  12  -2  -4   91.30    6.01   0
  12   2  -4   78.39    9.06   0
  12   4  -6   15.43   10.55   0
  13  -3  -7   57.31    8.65   0
  13  -3  -6  262.76    9.41   0
  14  -2  -7  246.94   10.26   0
  14  -2  -6  261.29    9.68   0
  14   0  -5   14.33    7.99   0
  15  -1  -7  801.87   14.33   0
  15   1  -7  745.84   15.09   0
 -39  -3   3   56.93   10.33   0
 -37  -3   3   80.54    9.62   0
 -37   3   3   67.94    7.15   0
 -35   3   3   45.86    6.55   0
 -33   3   3  105.29    9.24   0
 -30  -2   3   83.96    8.91   0
 -30   6   2    2.66    9.99   0
 -28   2   3 1441.26   20.11   0
 -27  -1   3  455.80   13.28   0
 -27   1   3  576.58   12.94   0
 -26   0   3    4.80    8.48   0
 -23   5   2  243.23   10.57   0
 -21   7   1    3.74   10.75   0
 -18   8   0   14.32   11.01   0
 -17   9  -1    5.44   11.72   0
 -16   6   1  473.71   16.02   0
 -14  -8  -1    2.76   10.92   0
  -2  -8  -4   12.52    9.50   0
   3  -7  -5    9.20    8.86   0
   4  -4  -2 7533.80   36.94   0
   5  -5  -3   26.08    7.91   0
   6  -6  -5   45.00    8.25   0
   7  -5  -4 3020.60   21.09   0
   8   6  -6   -0.56   10.54   0
   9  -5  -6   38.04    8.30   0
   9   3  -3   64.37    9.46   0
  11   3  -4   25.65    8.32   0
  12   4  -7   32.67   10.24   0
  13   3  -7   46.50    9.69   0
  13   3  -6  246.60   11.28   0
  14   2  -7  242.61   11.88   0
  14   2  -6  185.64    7.96   0
 -36   4   3   -2.99    7.70   0
 -35  -3   3   49.87    8.86   0
 -33  -3   3   97.16   10.38   0
 -31   3   3   77.17    6.83   0
 -29   3   3  137.12   10.10   0
 -28  -2   3 1706.34   22.77   0
 -28   6   2    9.88    7.06   0
 -26   2   3  194.55   10.30   0
 -26   6   2   19.35   10.61   0
 -25  -7   1    9.67   16.34   0
 -25  -5   2   11.07   10.08   0
 -25   1   3   25.23    7.64   0
 -21   5   2    6.79    9.15   0
 -20  -4   2   39.31   10.98   0
 -18   4   2  220.74    9.21   0
 -17  -3   2    3.69    8.06   0
 -15  -9  -2   22.23    9.63   0
 -15   3   2    0.76    7.95   0
 -14   2   2   -0.65    5.82   0
 -13   1   2 2294.77   23.10   0
 -11  -9  -3   74.66   13.64   0
 -10   8  -1   81.79   11.80   0
  -9  -7  -1   38.45    9.33   0
  -8   6   0    6.46    9.89   0
  -5   5   0  169.77   11.21   0
  -2   8  -3   12.47   19.18   0
  -1  -7  -3   32.18    6.91   0
   0  -4  -1 5631.05   40.42   0
   1  -7  -4   23.97    8.42   0
   2  -6  -3  786.39   14.42   0
   4  -6  -4  637.03   12.81   0
   6  -6  -6   94.80    9.22   0
  10  -4  -5  219.04    7.22   0
  10   0  -3    3.54    9.31   0
  11  -3  -5  483.85   10.63   0
  12   0  -4  133.85    9.06   0
  13  -1  -5  824.81   13.22   0
  13   1  -5  727.90   13.98   0
  14   0  -7   -6.16    8.54   0
  14   0  -6  808.99   13.68   0
 -34  -6   2   19.11   12.52   0
 -34   4   3   -0.49    5.87   0
 -32   4   3  195.86   11.27   0
 -31  -3   3   73.82   10.26   0
 -27   3   3   60.01    9.29   0
 -26   8   1    5.23   12.00   0
 -25  -1   3   29.40    6.60   0
 -24   0   3    6.45    5.67   0
 -24   2   3  151.74    9.08   0
 -23   1   3    8.20    7.99   0
 -19   7   1   30.77   11.30   0
 -16   8   0   30.92   11.78   0
 -15   9  -1    2.07   12.10   0
 -14   6   1  252.39   13.80   0
 -13  -1   2 2142.70   25.03   0
 -11   5   1   13.86   10.38   0
 -11   7   0   44.89   12.11   0
  -7   3   1   19.00    9.84   0
  -6  -8  -3   45.95    9.50   0
  -6   2   1   86.49    9.57   0
  -5  -7  -2  292.15   12.70   0
  -2  -8  -5    5.60    9.46   0
   3   7  -4   55.80   19.92   0
   5  -3  -2   22.42   10.71   0
   6  -4  -3    7.29    8.38   0
   7  -5  -5  393.17   10.94   0
   7  -1  -2   16.88    9.17   0
   8  -4  -4 1298.16   15.25   0
   9   5  -5   17.29    9.49   0
  10  -4  -7  437.17    9.71   0
  10  -4  -6    9.67    5.13   0
  11  -3  -7  158.99    9.82   0
  12  -2  -5   81.60    6.11   0
  13  -1  -7   82.57    9.45   0
  13  -1  -6  114.60    9.14   0
 -32  -6   2    0.62   11.16   0
 -30   4   3   21.43    6.31   0
 -29  -3   3  154.20   11.75   0
 -26  -2   3  299.74   11.62   0
 -25   3   3   44.49    8.89   0
 -24   6   2  156.98   10.49   0
 -24   8   1    7.35   11.99   0
 -23  -1   3    7.87    8.49   0
 -22   0   3    4.66    8.51   0
 -19   5   2  109.52   11.14   0
 -16   4   2  179.59   10.69   0
 -14  -2   2    5.69    9.23   0
 -12   0   2 7024.53   40.33   0
 -10  -8  -2   72.78    9.76   0
  -8   4   1  155.61   11.13   0
  -4  -8  -4   32.30    9.72   0
  -2  -6  -2    3.25    8.32   0
   1  -7  -5   41.72    9.74   0
   1  -5  -2   57.11    8.95   0
   4  -6  -5   73.12    9.08   0
   4   0  -1    1.51   18.75   0
   6  -2  -2   62.29    7.83   0
   7  -5  -7   23.08    8.50   0
   7  -5  -6   84.95    8.84   0
   9  -3  -4  174.07    8.74   0
   9  -1  -3 1218.33   16.02   0
   9   5  -6   26.86   11.65   0
  10  -2  -4  411.17   10.27   0
  10   4  -5  193.45   12.80   0
  11  -3  -6   10.44    5.58   0
  11  -1  -4    2.69    5.35   0
  12  -2  -7   68.73    6.99   0
  12  -2  -6  207.49    7.46   0
  12   2  -5   81.84    9.54   0
  13   1  -7   65.48    6.91   0
  13   1  -6  141.09    9.51   0
 -36  -4   3    0.11    9.10   0
 -35   5   3   62.30    8.40   0
 -34  -4   3    2.49   11.15   0
 -33   5   3   20.28    9.26   0
 -29   7   2   -3.33   11.48   0
 -28   4   3  409.31   12.07   0
 -24  -2   3  177.05   10.25   0
 -23  -5   2  231.97   15.53   0
 -22   2   3  138.62    9.44   0
 -22   6   2   18.90   10.46   0
 -22   8   1   36.45   13.12   0
 -21   1   3  216.43   10.64   0
 -17  -9  -2    0.65   12.56   0
 -17   7   1   53.24   12.07   0
 -14   8   0   78.14   13.06   0
 -13   3   2  689.57   14.47   0
 -12   2   2 7470.78   39.85   0
  -9   9  -2    0.69   12.75   0
  -6  -6  -1  356.28   13.56   0
  -5   1   113704.69   72.84   0
  -5   7  -1    5.81   11.90   0
  -3  -7  -3    5.89    8.68   0
  -3  -5  -1  358.06   13.51   0
  -3  -3   0    2.04   16.36   0
  -1  -7  -4    8.05    8.99   0
   3  -5  -3  462.39   11.90   0
   4  -6  -6    8.03    8.55   0
   5  -5  -4  133.88    9.48   0
   7  -3  -3  581.90   10.98   0
   7   1  -2   17.79   10.60   0
   8  -4  -5  147.18    8.92   0
   8  -2  -3   57.65    8.19   0
  10   4  -7  220.44   12.80   0
  11   1  -4    3.74    6.11   0
  11   3  -5  445.09   13.26   0
  12   0  -7   10.44    8.94   0
  12   0  -5   -4.78    8.89   0
  12   2  -7   79.19   10.78   0
  12   2  -6  179.39   10.84   0
 -32  -4   3  209.78   15.01   0
 -31   5   3   15.07    6.68   0
 -30  -6   2    5.08   11.32   0
 -29   5   3    6.74    9.66   0
 -27  -3   3   74.37   10.08   0
 -27   7   2   -0.21    7.80   0
 -26   4   3   82.18    7.83   0
 -23   3   3   13.76    6.39   0
 -19   9   0    3.20   12.50   0
 -17   5   2  227.85   12.86   0
 -13   9  -1   -2.60   11.34   0
 -12   6   1  506.35   15.97   0
 -11   1   2  346.23   12.86   0
  -8  -8  -3  111.47   11.11   0
  -2   6  -1  482.30   19.56   0
  -1   3   0   16.69   11.02   0
   0  -6  -3   62.03    9.77   0
   1  -3  -1 8858.34   52.66   0
   2  -6  -4   22.65    6.28   0
   8  -4  -7   29.00    5.95   0
   8  -4  -6   -2.63    7.67   0
   9  -3  -7   18.95    8.59   0
   9  -3  -5  359.17   10.53   0
   9   1  -3 1170.34   18.25   0
  10   4  -6    0.47    9.36   0
  11  -1  -7  218.27   10.64   0
  11  -1  -5  920.17   14.28   0
  11   3  -7  176.00   11.05   0
  11   3  -6    7.68    9.89   0
  12   0  -6  356.01   11.73   0
 -38   0   4   77.04   10.18   0
 -38   2   4   76.81   10.32   0
 -37   1   4   38.53    9.62   0
 -27   5   3   20.36    9.30   0
 -25   7   2   18.79    8.78   0
 -24   4   3  133.47    8.43   0
 -21  -1   3  230.64    9.15   0
 -21   3   3    2.13    8.02   0
 -20   0   3    1.02    6.10   0
 -20   2   3   23.26    8.40   0
 -20   6   2   38.53    8.28   0
 -20   8   1   -1.81   12.59   0
 -19   1   3   26.78    9.15   0
 -18  -4   2  223.12   15.22   0
 -16  -8  -1   15.78   12.25   0
 -15  -3   2   -1.13    9.04   0
 -15   7   1   91.54   12.33   0
 -14   4   2   43.50    7.36   0
  -9   5   1 2323.40   25.69   0
  -9   7   0 1461.86   24.84   0
  -8   8  -1   14.56    9.90   0
  -7  -7  -2  313.75   14.94   0
  -6  -8  -4   -9.41   10.15   0
  -6   6   0  153.95   11.00   0
  -2   4   0    2.56    9.39   0
  -1  -7  -5   20.83    9.16   0
  -1   7  -2  148.82   19.04   0
   2  -6  -5    7.00    8.66   0
   2  -4  -2 2740.58   24.50   0
   5  -5  -7   85.35    6.98   0
   5  -5  -6  251.60   10.61   0
   5  -5  -5   58.16    6.61   0
   6  -4  -4 1754.15   17.78   0
   6   6  -5   17.11   11.38   0
   7   5  -4 1988.03   30.31   0
   9  -3  -6    5.97    7.83   0
  10  -2  -7 1277.06   14.29   0
  10  -2  -6 2343.73   19.76   0
  10  -2  -5 1344.45   13.79   0
  10   0  -4    4.06    8.52   0
  10   2  -4  423.64   12.89   0
  11  -1  -6    6.08    8.95   0
  11   1  -7  199.47   11.39   0
  11   1  -5  915.45   15.59   0
 -37  -1   4   52.53    9.75   0
 -36   0   4    2.83    5.83   0
 -36   2   4   37.56    6.63   0
 -35   1   4    9.96    6.05   0
 -34   0   4   44.63    8.87   0
 -34   2   4   21.15    9.76   0
 -33   1   4   46.78    8.99   0
 -32   6   3   20.54   10.50   0
 -30  -4   3   23.39    9.74   0
 -28  -6   2    2.61   14.34   0
 -25  -3   3   66.53    9.86   0
 -25   5   3    3.65    9.64   0
 -23   7   2  198.02   14.25   0
 -22  -2   3  157.13   10.36   0
 -22   4   3   -4.96    8.60   0
 -18   6   2  187.74   12.67   0
 -17   9   0   -6.64   12.91   0
 -15   5   2  200.54   11.94   0
 -12  -8  -2   13.69    9.23   0
 -12   8   0    8.06   11.92   0
 -11  -7  -1    9.70   11.10   0
  -5   9  -3    3.45   17.28   0
  -4   8  -2    4.24   12.94   0
  -3  -7  -4   15.48    9.21   0
   2  -6  -6    0.99    6.46   0
   2  -2  -1 3853.62   38.80   0
   3  -1  -119250.70   93.06   0
   4  -4  -3   63.85    9.36   0
   6  -4  -7    4.28    8.84   0
   6   6  -6   76.64   12.76   0
   7  -3  -4 2678.35   20.90   0
   9   3  -4  158.38   12.20   0
  11   1  -6   12.91    9.81   0
 -35  -1   4    7.94    8.80   0
 -35   3   4    4.65    9.33   0
 -33   3   4  105.55   10.22   0
 -32   0   4   23.85    8.88   0
 -32   2   4   44.78    9.43   0
 -31   1   4   10.53    8.58   0
 -30   6   3    1.56    7.65   0
 -28  -4   3  515.45   18.65   0
 -28   6   3    0.98   11.11   0
 -19  -1   3   11.41    9.43   0
 -19   3   3   49.87    8.80   0
 -18   0   3   14.93    9.51   0
 -18   2   3  134.76    9.79   0
 -18   8   1   35.37   12.36   0
 -11  -1   2  380.81   14.61   0
 -11   3   2   49.26    9.66   0
 -11   9  -1    7.98   13.56   0
 -10   2   2 5513.88   35.50   0
  -8  -8  -4   54.28   11.54   0
  -5  -7  -3    4.04    9.53   0
  -5   3   1   56.15   12.13   0
  -4  -6  -2   30.94    9.02   0
  -1  -5  -2   67.54    9.28   0
   0  -6  -4   16.97    8.69   0
   3  -5  -7   -0.92    9.22   0
   3  -5  -4    6.39    6.20   0
   6  -4  -6  129.39    9.40   0
   6  -4  -5 1202.65   13.61   0
   6   2  -2   59.27   13.99   0
   7  -3  -7   69.30    9.08   0
   7   5  -7   10.28   11.17   0
   8  -2  -4  227.83    9.34   0
   8   0  -3    2.43   10.46   0
   8   2  -3   39.19    9.84   0
   8   4  -4  869.55   18.93   0
   9  -1  -4    2.56    5.70   0
  10   0  -7    2.35    9.35   0
  10   0  -5   13.51    8.90   0
  10   2  -7 1373.27   20.11   0
  10   2  -5 1035.56   17.13   0
 -38  -2   4  101.48   11.57   0
 -36  -2   4   41.00    9.61   0
 -35  -5   3   66.75   14.70   0
 -34   4   4   10.15    9.65   0
 -33  -1   4   52.17    7.17   0
 -31  -1   4    9.04    8.62   0
 -31   3   4  108.08   10.36   0
 -30   0   4    8.98    9.25   0
 -30   2   4   13.42    8.66   0
 -29   1   4   23.28    9.32   0
 -23  -3   3    7.26    9.15   0
 -23   5   3   -1.50    6.84   0
 -21  -5   2    1.98   13.47   0
 -21   7   2    1.47    8.41   0
 -20   4   3    7.54    8.92   0
 -17   1   3  594.77   14.37   0
 -13   7   1  159.93   13.07   0
 -12  -6   0   -0.48   13.97   0
 -12  -2   2 8058.69   53.68   0
 -12   4   2 1421.63   17.86   0
 -10  -8  -3    3.58   10.09   0
 -10   0   2 9041.18   48.13   0
 -10   6   1  333.94   13.44   0
  -6   4   1   23.85   10.48   0
  -5  -1   111228.13   90.32   0
  -3  -7  -5   10.48   10.05   0
  -3   5   0   30.85    9.89   0
  -2  -6  -3   15.31    9.00   0
   0  -6  -6   10.11    9.60   0
   0  -6  -5   21.80    9.53   0
   1  -5  -3  331.23   11.39   0
   2   4  -1  486.38   32.41   0
   3  -5  -6   10.78    9.21   0
   3  -5  -5   18.22    8.96   0
   3  -3  -2 9114.22   43.99   0
   5  -3  -3  634.73   13.56   0
   5   5  -3   20.56   16.15   0
   6   0  -2    3.11    7.84   0
   7  -3  -6   45.60    8.74   0
   7  -3  -5 2244.55   19.31   0
   7   5  -6   73.30   12.79   0
   7   5  -5  291.67   14.73   0
   8  -2  -7    6.54    9.16   0
   8   0  -8  190.94   12.08   0
   8   4  -7   29.68   10.88   0
   9  -1  -7  389.53   10.00   0
   9   3  -7   34.61   11.04   0
  10   0  -6 8579.63   37.48   0
  10   2  -6 2517.36   24.01   0
 -34  -2   4   49.77   10.54   0
 -32   4   4  264.42   13.11   0
 -29   3   4   13.93    8.76   0
 -28   0   4  488.19   14.10   0
 -28   2   4   22.83    9.11   0
 -27   1   4   62.74    9.70   0
 -26   6   3   38.83    8.57   0
 -24  -8   0   34.83   20.71   0
 -24   8   2   37.66   13.36   0
 -21   5   3   69.46   11.43   0
 -20  -2   3   40.09    9.48   0
 -19   7   2  172.27   13.86   0
 -17  -7   0   59.58   17.80   0
 -16   6   2    8.73    7.60   0
 -16   8   1   62.36   13.86   0
 -15   9   0    9.39   11.99   0
 -13   5   2  208.12   11.90   0
  -7   9  -2    2.69   12.68   0
  -2  -4  -1   14.71    9.81   0
   3   7  -5    5.14   13.49   0
   4  -4  -7  124.60   10.10   0
   4  -4  -4  894.55   14.56   0
   4  -2  -2 5746.45   36.73   0
   5  -1  -2   32.70   10.99   0
   6  -2  -3 1232.77   16.76   0
   7  -1  -8   23.63   10.29   0
   7  -1  -3  472.51   10.88   0
   8  -2  -6  114.38    7.34   0
   8  -2  -5  622.03   10.47   0
   8   4  -6   -5.81   10.23   0
   8   4  -5  125.69   13.52   0
   9  -1  -6   47.43    7.13   0
   9  -1  -5  190.53    8.19   0
   9   1  -7  480.35   13.45   0
   9   1  -4    5.20    9.76   0
   9   3  -6    4.55    9.82   0
   9   3  -5  338.65   13.19   0
 -33  -5   3   10.31   10.39   0
 -32  -2   4   45.05   10.08   0
 -30   4   4   26.39    9.75   0
 -29  -1   4   40.61    9.21   0
 -27   3   4   37.37    9.51   0
 -26  -6   2   27.03   15.55   0
 -26  -4   3   98.76   11.21   0
 -26   2   4  156.64   10.79   0
 -24   6   3  144.59   13.15   0
 -18  -8  -1   42.40   13.55   0
 -18   4   3   23.38    8.78   0
 -17   3   3   24.36    6.39   0
 -16   0   3   -0.27    9.55   0
 -16   2   3  241.21   10.70   0
 -14  -8  -2    4.91   10.25   0
 -10  -8  -4   29.29   11.47   0
 -10   8   0   27.73   12.02   0
  -9  -7  -2  273.25   13.23   0
  -9   1   2 1623.23   20.56   0
  -8  -6  -1   49.65   10.28   0
  -7   5   1  106.44    8.28   0
  -7   7   0  561.62   17.41   0
  -6   8  -1   81.96   13.44   0
  -5  -7  -5   24.96   10.21   0
  -5  -7  -4    3.21    7.07   0
  -4   0   1    4.04   21.63   0
   1  -5  -7   23.45    9.59   0
   1  -5  -4  334.85   11.51   0
   4  -4  -6   42.14    8.58   0
   4  -4  -5   79.78    9.14   0
   5  -3  -7   85.47    9.82   0
   7   3  -3  513.56   16.49   0
   8   0  -7   -8.23    9.59   0
   9   1  -6   36.82   10.52   0
   9   1  -5  173.19   11.31   0
 -35  -3   4   24.48   10.35   0
 -31  -5   3   10.55   12.18   0
 -31   5   4  124.48   12.64   0
 -30  -2   4   19.84    9.92   0
 -28   4   4   75.98   10.63   0
 -27  -1   4   75.68    9.62   0
 -27   7   3    4.60   12.20   0
 -26   0   4  317.03   10.33   0
 -25   1   4  228.57   11.32   0
 -22   6   3  114.81   12.73   0
 -22   8   2   22.89   12.59   0
 -21  -3   3   -3.55   11.24   0
 -19   5   3  242.96   12.33   0
 -19   9   1   52.74   14.59   0
 -17  -1   3  562.90   12.99   0
 -17   7   2   62.97   12.66   0
 -15   1   3  102.27   10.91   0
 -14   6   2   12.70   11.03   0
 -12  -8  -3   65.59   11.74   0
 -11   7   1  157.12   12.75   0
 -10   4   2  737.68   16.07   0
  -9   3   2 5485.70   35.46   0
  -7  -7  -3    4.07    7.51   0
  -6  -2   1   92.82   19.43   0
  -5  -5  -1  257.65   13.39   0
  -4   6   0   31.76   11.79   0
  -3   7  -1    5.70   11.87   0
  -2  -6  -6   14.81   10.22   0
  -2  -6  -5   77.00   10.50   0
  -2  -6  -4   31.87    7.00   0
  -2  -2   0  248.49   27.55   0
   0  -4  -2 1933.16   22.57   0
   0   8  -5    0.68   16.56   0
   1  -5  -6   45.19    9.32   0
   1  -5  -5  194.19   10.61   0
   2  -4  -3  386.28   12.19   0
   5  -3  -6  188.32   10.29   0
   5  -3  -4  622.86   12.77   0
   6  -2  -7   74.50    9.36   0
   6   0  -8   86.70   10.99   0
   6   4  -3    8.23   11.71   0
   7  -1  -7    2.37    9.78   0
   8   0  -4  204.38   11.17   0
   8   2  -7   16.01   10.34   0
 -33  -3   4   83.62   11.64   0
 -29   5   4   20.13   10.50   0
 -26   4   4  157.00   11.79   0
 -25   3   4  208.33    9.62   0
 -25   7   3    9.78   12.36   0
 -24   0   4  204.33   11.27   0
 -24   2   4   63.59    7.27   0
 -18  -2   3  153.31   11.05   0
 -16  -4   2  134.10   14.87   0
 -15   3   3   16.84    9.14   0
 -14   8   1    1.53   12.05   0
 -13  -7  -1   28.66   12.29   0
 -13   9   0   -3.79   12.41   0
  -9   9  -1   35.10   14.78   0
  -8   6   1    4.94   10.04   0
  -6  -6  -2  178.07   11.51   0
  -6  -4   0 1072.00   30.23   0
  -4  -6  -3   -0.57    9.43   0
  -1  -5  -7   22.07    9.82   0
  -1  -5  -3   54.25    9.50   0
   1   5  -1 1210.02   36.26   0
   2  -4  -7   89.49    7.47   0
   5  -3  -5  114.12    7.64   0
   5  -1  -8   33.35   10.79   0
   5   3  -2    6.29   13.22   0
   5   5  -7   67.49   11.91   0
   6  -2  -6  182.66   10.09   0
   6  -2  -4  341.01   10.98   0
   6   4  -7   -4.39   11.08   0
   7  -1  -6    1.60    9.59   0
   7  -1  -4  384.38   12.34   0
   7   1  -3  420.38   14.28   0
   7   3  -7   58.39   11.71   0
   8   0  -6  481.12   13.31   0
   8   0  -5   -7.54    9.54   0
   8   2  -6   94.27   11.62   0
   8   2  -4  207.42   11.80   0
 -28  -2   4   30.26    9.81   0
 -27   5   4   15.19   10.25   0
 -25  -1   4  238.74   11.75   0
 -24  -4   3  119.09   11.71   0
 -23   1   4  244.63    9.41   0
 -23   3   4  409.75   13.90   0
 -20   6   3   -6.81   10.65   0
 -20   8   2    6.32    8.23   0
 -16  -8  -2   19.95   13.15   0
 -16   4   3    0.96    6.04   0
 -14   2   3  330.71   11.71   0
 -13  -3   2  525.90   18.47   0
 -12  -8  -4   30.02   12.14   0
 -11   5   2  103.25    8.60   0
  -9  -5   0  578.94   23.41   0
  -8   2   2  103.86    8.63   0
  -7  -7  -5    6.65   10.87   0
  -7  -7  -4   37.48    7.76   0
  -4  -6  -6   -1.08   10.52   0
  -3  -5  -2  202.44   11.00   0
   1   7  -3    7.99   25.76   0
   2  -4  -6   77.06    9.50   0
   2  -4  -4  599.27   13.54   0
   3  -3  -7   15.64    9.38   0
   3  -3  -3 1600.20   19.42   0
   4   6  -6    2.14   10.06   0
   4   6  -4  330.81   18.33   0
   5   1  -8    8.20   10.93   0
   6  -2  -5 2619.37   19.45   0
   7  -1  -5 3205.20   23.57   0
   7   1  -7    2.96   10.16   0
   8   2  -5  554.75   15.31   0
 -35   1   5   15.46    9.48   0
 -31  -3   4  139.83   12.83   0
 -29  -5   3   11.83   10.50   0
 -24   4   4   90.47    8.49   0
 -23   7   3    0.49    8.31   0
 -22   0   4   20.45    9.85   0
 -22   2   4   -0.79    6.20   0
 -17   5   3   43.56    7.23   0
 -17   9   1    3.39   12.67   0
 -15   7   2  110.12   12.59   0
 -14  -8  -3   28.07   11.27   0
 -14   0   3    7.14    9.87   0
 -12   6   2   11.73   11.02   0
 -11  -7  -2   58.24   13.45   0
  -9  -7  -3   14.21   11.40   0
  -9  -1   2 1382.30   23.71   0
  -8   0   2 3231.22   32.59   0
  -4  -6  -5   10.27    9.81   0
  -4  -6  -4    8.39    9.67   0
  -1  -5  -6  106.22    7.75   0
  -1  -5  -5   84.52   10.51   0
  -1  -5  -4  111.07   10.85   0
  -1  -3  -1  835.59   20.60   0
   0  -4  -7   17.87    9.96   0
   2  -4  -5    0.35    6.02   0
   4  -2  -7   29.16    9.50   0
   4   0  -8    9.52   11.10   0
   4   6  -5   49.51   13.15   0
   5  -1  -7   26.65    9.51   0
   5   5  -6  209.75   15.45   0
   6   0  -7   15.30   10.01   0
   7   3  -6   47.96   12.31   0
   7   3  -4 1680.45   23.74   0
 -36   0   5   -1.77    6.97   0
 -34   2   5   12.45    6.80   0
 -33   1   5    8.66   10.07   0
 -29  -3   4   20.90   10.47   0
 -28   6   4    0.82   11.46   0
 -26  -2   4  204.80   10.01   0
 -25   5   4   -0.82    7.10   0
 -23  -1   4  258.82   12.19   0
 -22   4   4   11.02    9.99   0
 -21   1   4   30.59    7.01   0
 -21   3   4   10.13    8.92   0
 -21   7   3   23.50   11.53   0
 -20  -8  -1   79.36   15.60   0
 -19  -3   3   53.21   12.58   0
 -18   6   3   39.31   10.79   0
 -18   8   2   10.00    9.31   0
 -15  -1   3  102.73    8.25   0
 -14  -8  -4   41.70   13.32   0
 -14   4   3   54.24    9.74   0
 -13   1   3 9504.97   43.89   0
 -13   3   3  186.29   10.77   0
 -12   8   1   50.06   12.68   0
  -9  -7  -5    9.03   10.30   0
  -9   7   1  154.30   12.59   0
  -8   8   0    5.03   10.09   0
  -5   5   1  221.15   12.10   0
  -4   4   1 2496.74   27.64   0
  -3   1   116112.05   90.37   0
   1  -3  -2  101.82   11.89   0
   3  -3  -6  221.40    8.66   0
   3  -3  -4   48.87    9.86   0
   3  -1  -8   40.16    7.39   0
   4  -2  -3 1586.94   19.22   0
   5  -1  -3 1768.74   21.09   0
   5   1  -2   28.64   13.08   0
   5   5  -4   93.23   14.96   0
   6   0  -3   -4.75    7.61   0
   6   2  -7   48.91    8.21   0
   6   4  -6  125.82   12.56   0
   7   1  -6   -5.25    7.51   0
   7   1  -4  413.98   14.09   0
   7   3  -5 1990.13   23.79   0
 -35  -1   5   10.84   10.26   0
 -34  -4   4    7.32   11.18   0
 -34   0   5   -2.71    6.37   0
 -33   3   5  -11.01    7.21   0
 -32   2   5   47.11    7.75   0
 -31   1   5    2.80    9.31   0
 -26   6   4   28.84   12.07   0
 -24  -6   2  197.69   24.91   0
 -23   5   4   85.05   11.06   0
 -20   2   4   21.08    6.13   0
 -19  -5   2   80.14   16.81   0
 -16  -2   3  222.60   12.05   0
 -15   5   3   55.97   10.55   0
 -15   9   1   57.47   14.20   0
 -11   9   0    5.67   12.15   0
 -10  -6  -1  239.57   15.49   0
  -9  -7  -4  616.27   14.72   0
  -9   5   2  328.65   12.89   0
  -8   4   2 1971.11   22.70   0
  -7   1   2   24.47   11.29   0
  -6  -6  -6   24.95   10.47   0
  -6  -6  -3   35.60   10.35   0
  -5   7   0   21.82   10.78   0
  -3  -5  -6   65.05   10.21   0
  -3   3   111655.75   61.15   0
   0  -4  -6    7.96    9.07   0
   0  -4  -3    9.77   10.04   0
   1  -3  -7    4.34    6.66   0
   3  -3  -5  144.75    7.62   0
   3   1  -8   34.40   11.31   0
   3   1  -112635.84  111.20   0
   3   5  -7    4.40   11.48   0
   4  -2  -6   -1.76    6.36   0
   4   4  -2 4103.62   67.36   0
   5  -1  -6   26.15    9.68   0
   5   1  -7    8.83   10.84   0
   5   3  -7   64.25   12.14   0
   5   5  -5   51.00   11.18   0
   6   0  -6  685.05   12.81   0
   6   4  -5  890.09   19.45   0
   6   4  -4 1153.48   21.99   0
   7   1  -5 2641.19   23.03   0
 -33  -1   5   12.06   10.31   0
 -32   0   5   -3.51    6.30   0
 -31   3   5    6.16    6.91   0
 -30   2   5   37.76    8.16   0
 -29   1   5   81.63   10.75   0
 -27  -5   3   10.27   10.50   0
 -27  -3   4   36.60   11.24   0
 -24  -2   4   77.57   11.13   0
 -22  -4   3    6.41   10.17   0
 -20   0   4    5.43   10.10   0
 -20   4   4  161.18   11.71   0
 -19   1   4   48.98    9.56   0
 -19   3   4   43.01    9.33   0
 -19   7   3   10.01   11.30   0
 -18  -8  -2  113.56   16.93   0
 -16  -8  -3   40.76   12.97   0
 -16   6   3   50.87   11.22   0
 -16   8   2   16.01   12.03   0
 -13   7   2  134.46   12.53   0
 -12   2   3  370.29   10.31   0
 -10  -2   2 4701.38   44.78   0
  -8  -6  -2   29.38   10.40   0
  -7   3   2    1.06    7.54   0
  -6  -6  -5   36.65   10.82   0
  -6  -6  -4   27.79   10.62   0
  -6   6   1   88.87   10.72   0
  -3  -5  -3  324.10   12.49   0
  -2  -4  -7   42.42    7.43   0
   0  -4  -5  629.72   13.74   0
   0  -4  -4  297.89   12.22   0
   0   6  -1  111.16   17.44   0
   1  -1  -8   47.98   11.34   0
   2  -2  -7  108.46    7.91   0
   2  -2  -2  155.47   12.77   0
   2   0  -8    0.43   11.15   0
   3  -1  -7   39.56   10.02   0
   4  -2  -5  148.36    7.45   0
   4  -2  -4  257.29    9.01   0
   4   0  -7   11.06   10.26   0
   4   4  -7   57.77    8.63   0
   5  -1  -5   33.25    9.40   0
   5  -1  -4  167.81   10.97   0
   6   0  -5   12.01    9.74   0
   6   0  -4   68.87   10.66   0
   6   2  -6  172.46   11.94   0
   6   2  -3 1020.12   20.56   0
 -32  -4   4  314.22   17.04   0
 -30   0   5    3.60    6.69   0
 -30   4   5   11.05   10.25   0
 -29   3   5   40.28    7.83   0
 -28   2   5  260.08   12.44   0
 -26  -8   0    4.57   17.65   0
 -24   6   4   34.66    9.15   0
 -22   8   3   16.32   14.16   0
 -21  -1   4   30.39    8.06   0
 -21   5   4   11.15    9.81   0
 -18   2   4   87.25    9.20   0
 -15  -7  -1   39.65   11.18   0
 -11  -7  -5    9.34   11.39   0
 -11  -7  -4  343.27   15.44   0
 -11  -7  -3    7.19   11.04   0
 -10   6   2    2.63   10.61   0
  -8  -6  -6   19.59   11.22   0
  -7   9  -1   74.97   16.67   0
  -5  -5  -2 1066.09   18.94   0
  -5   9  -2   24.60   16.34   0
  -4  -4  -1  202.18   13.62   0
  -4   8  -1  117.39   16.45   0
  -3  -5  -5  271.38    9.67   0
  -3  -5  -4   29.13   10.23   0
  -2  -4  -2  211.93   12.78   0
  -1  -3  -7   75.26   10.31   0
  -1   5   0   12.11   12.69   0
   0   4   0  160.52   18.11   0
   1  -3  -6  215.64    8.99   0
   4   0  -2  353.57   17.20   0
   4   2  -7   27.39   11.41   0
   6   2  -5 1950.29   23.28   0
 -34  -2   5    5.92   10.90   0
 -31  -1   5   16.04   10.04   0
 -28   0   5    1.84    9.78   0
 -28   4   5   20.55   10.44   0
 -27   1   5  152.96   11.73   0
 -27   3   5   93.06   10.90   0
 -26   2   5   21.90    9.77   0
 -25   7   4    6.26   12.65   0
 -22  -8  -1  323.52   22.83   0
 -22  -2   4    5.77   10.18   0
 -22   6   4   16.56   10.93   0
 -19  -7   0   27.27   17.34   0
 -18   4   4  157.85   11.28   0
 -17   7   3    6.75   11.71   0
 -13  -7  -2   50.52   11.40   0
 -13  -1   3 8219.88   46.22   0
 -13   5   3    7.85   10.38   0
 -13   9   1  147.76   16.04   0
 -12   0   3    5.33    7.55   0
 -12   4   3  930.93   14.74   0
 -11   1   3  312.69   12.43   0
 -11   3   3  236.46   11.37   0
 -10   8   1   39.68   12.26   0
  -7  -5  -1  342.70   15.10   0
  -6   2   2   80.20   11.51   0
  -5  -5  -6   16.98   10.05   0
  -4  -4  -7   45.74   10.42   0
  -2  -4  -6  217.19   11.21   0
  -2   8  -2   41.83   22.08   0
  -1  -1   0  157.35   47.74   0
   1  -3  -5  114.08   10.14   0
   1  -3  -3 1206.74   18.15   0
   1   7  -5   19.75   13.49   0
   2  -2  -6   56.99    9.82   0
   2   6  -6    1.47   10.96   0
   3  -1  -2 1942.98   25.09   0
   5   1  -6   12.96    7.37   0
   5   3  -6  181.54   13.98   0
   6   2  -4  309.04   14.02   0
 -32  -6   3    1.88   16.47   0
 -32  -2   5   52.87   11.24   0
 -30  -4   4   42.30   11.87   0
 -29  -1   5   94.96   11.38   0
 -26   4   5    6.48    9.68   0
 -25  -5   3    3.85   12.68   0
 -25  -3   4  274.62   14.76   0
 -25   3   5    1.13    9.22   0
 -20  -8  -2   76.19   16.43   0
 -20   8   3    1.63   13.06   0
 -19  -1   4   36.02   10.77   0
 -19   5   4   23.27   10.40   0
 -18  -8  -3   14.63   12.33   0
 -18   0   4   77.69    8.27   0
 -17  -3   3   27.33   12.60   0
 -17   1   4   68.40    7.91   0
 -17   3   4   89.28    7.79   0
 -17   9   2   10.37   13.77   0
 -14  -6   0   29.70   15.72   0
 -14   6   3  208.53   12.53   0
 -14   8   2   39.82   12.51   0
 -13  -7  -5   24.38   11.94   0
 -11   7   2   10.52   10.77   0
 -10  -6  -6   27.71   11.72   0
  -9   9   0  161.89   14.99   0
  -8  -6  -5   16.37    7.70   0
  -8  -6  -4   71.99   11.33   0
  -8  -6  -3  388.78   14.84   0
  -7   7   1   62.01   11.38   0
  -6   8   0   16.30   12.67   0
  -2  -4  -5  298.50   12.54   0
  -2   2   1 3593.47   41.24   0
  -2   6   0    2.61   11.59   0
   0  -2  -7   79.17    7.92   0
   0   0  -8   29.51   11.53   0
   1  -3  -4 1789.10   18.39   0
   1  -1  -7   22.82   10.24   0
   2   0  -7   -4.90   10.04   0
   3  -1  -6   82.74    8.05   0
   3   1  -7   27.46    7.76   0
   3   3  -7   13.77   11.94   0
   3   5  -6   10.97   11.00   0
   4   0  -6   97.21    8.47   0
   4   4  -6   29.21   11.92   0
 -27   5   5    7.88   10.18   0
 -26   0   5   -0.83   10.05   0
 -25   1   5  127.05    9.16   0
 -24   2   5  276.63   12.51   0
 -23   7   4    5.40   13.51   0
 -20  -4   3   12.69   12.96   0
 -20   6   4   24.70   11.74   0
 -16   2   4  641.82   12.85   0
 -13  -7  -4   53.24   12.49   0
 -13  -7  -3   12.12   10.89   0
 -10   2   3  109.07    7.90   0
  -7  -5  -6    6.66   11.21   0
  -7   5   2  151.60   11.72   0
  -6  -4  -7  177.82   12.17   0
  -6   4   2  246.41   13.34   0
  -5  -5  -5   72.30    7.75   0
  -5  -5  -4    4.57    9.99   0
  -5  -5  -3    9.88   10.21   0
  -3  -3  -7   20.49   10.38   0
  -2  -4  -4  869.22   16.41   0
  -2  -4  -3  447.92   14.06   0
  -1  -3  -6  178.95   10.90   0
   1   5  -7   13.29   12.47   0
   1   7  -4   13.06   16.00   0
   2  -2  -5   75.36    6.99   0
   2  -2  -3  271.48   12.47   0
   2   4  -7   81.72   13.10   0
   4   2  -6    4.10   10.43   0
   5   1  -5   23.58    7.86   0
   5   1  -3 1771.19   24.28   0
   5   3  -5  107.17   12.50   0
   5   3  -3  569.42   20.33   0
 -30  -2   5   57.17   11.82   0
 -28  -4   4   81.42   12.20   0
 -27  -1   5  191.26   12.42   0
 -25   5   5    7.35   10.33   0
 -24   4   5   29.43   10.12   0
 -23   1   5   74.83   10.63   0
 -23   3   5   12.47    9.21   0
 -20  -8  -3   -0.36   12.09   0
 -18   8   3   14.72   13.05   0
 -17   5   4   13.51   10.35   0
 -16   4   4  307.07   12.18   0
 -15   3   4  587.82   14.24   0
 -15   7   3   19.21   11.44   0
 -14  -2   3  330.42   14.01   0
 -11   5   3   68.01   10.15   0
 -10  -6  -5   49.24   11.10   0
 -10  -6  -2   11.58   10.81   0
 -10   4   3  748.10   15.66   0
  -8   6   2   92.52   11.65   0
  -4  -4  -6  125.49    8.90   0
  -3   5   1 2023.09   26.01   0
  -2  -2  -7   44.79   10.29   0
  -1  -3  -2  292.12   14.12   0
   0  -2  -6   21.44   10.23   0
   1  -1  -1 1316.01   33.69   0
   2  -2  -4  408.00   10.61   0
   2   0  -1   10.73   31.67   0
   2   2  -7  134.55   13.29   0
   2   6  -5    0.62   12.75   0
   3  -1  -5  226.58    8.89   0
   3  -1  -3  522.85   14.89   0
   4   0  -5   -0.10    6.95   0
   4   0  -3    3.10   11.01   0
   4   4  -5   76.51   14.88   0
   5   1  -4  123.22    9.49   0
   5   3  -4  424.45   15.75   0
 -33  -3   5    8.03   11.12   0
 -24  -8  -1  145.51   19.33   0
 -24   0   5    1.59    7.60   0
 -23  -3   4  590.24   17.22   0
 -22   2   5  215.84   11.66   0
 -21   7   4    0.74    8.99   0
 -20  -2   4   28.89    9.88   0
 -18   6   4   29.23   11.72   0
 -17  -7  -1   95.23   15.45   0
 -16   0   4  699.26   15.19   0
 -15  -7  -2    0.40   12.05   0
 -15   1   4  386.13   12.67   0
 -15   9   2   12.79   13.85   0
 -14  -4   2   41.61   16.09   0
 -12  -6  -1   51.66   13.94   0
 -12   6   3  291.60   13.07   0
 -12   8   2   34.62   12.35   0
 -11  -3   2   47.28   17.20   0
 -11   9   1   27.41   12.29   0
 -10  -6  -4   21.30   11.74   0
  -9   3   3   95.86   10.72   0
  -8   8   1   18.12   12.80   0
  -7  -5  -5   21.37   10.92   0
  -6   0   2    9.14   13.03   0
  -5  -3  -7   26.87   10.06   0
  -5   3   2   34.97    9.05   0
  -4   6   1  360.76   13.62   0
  -3   7   0   33.99   12.78   0
  -2   4   1 1001.36   20.99   0
  -1  -3  -5  211.21   11.12   0
  -1  -1  -7   15.26   10.25   0
  -1   7  -1   77.99   16.68   0
   0   0  -7   27.70   10.78   0
   1  -1  -6  156.52   11.14   0
   1   1  -7   16.04   11.28   0
   1   3  -7    0.17   11.80   0
   1   3   0   19.93   16.02   0
   2   0  -6   16.18   10.28   0
   3  -1  -4    6.78    6.49   0
   3   1  -6   86.23   11.65   0
   3   3  -6  191.31   13.18   0
   3   5  -5   12.98   11.30   0
   4   0  -4   20.69    8.04   0
 -30  -6   3    6.39   16.25   0
 -28  -2   5  343.28   14.99   0
 -25  -1   5  171.85   11.73   0
 -23   5   5   -3.04   10.58   0
 -22  -8  -2   29.62   12.36   0
 -22   4   5   47.08    7.78   0
 -21   3   5   42.89   10.22   0
 -19   7   4    2.43   12.26   0
 -17  -1   4   87.60   11.07   0
 -16   8   3    9.98   13.14   0
 -15  -7  -4   15.48   11.99   0
 -15  -7  -3   12.13   11.85   0
 -14   2   4  273.83    9.90   0
 -10  -6  -3   60.53   11.99   0
 -10   0   3    8.27   11.29   0
  -9  -5  -6   12.61   10.83   0
  -9   1   3 1180.94   18.69   0
  -9   7   2  135.70   12.49   0
  -8  -4  -7   74.85    8.45   0
  -7  -5  -2   24.48   10.26   0
  -7  -1   2   14.05   13.37   0
  -6  -4  -6  406.77   14.33   0
  -5   1   2   33.71    9.17   0
  -4  -4  -5   37.39    7.50   0
  -4  -4  -2  247.84   13.93   0
  -3  -3  -6   21.71    7.30   0
  -1  -3  -4  244.10   12.02   0
  -1  -3  -3  680.96   15.87   0
   0   4  -7   11.43   12.21   0
   0   6  -6    1.99   14.85   0
   4   2  -5  148.78   12.75   0
   4   2  -2 4216.24   47.98   0
   4   4  -4  729.89   21.30   0
 -31  -3   5    1.57   11.26   0
 -31   1   6    5.69   10.72   0
 -30   2   6   19.51   10.56   0
 -26  -4   4  216.46   13.92   0
 -24   6   5    6.72    8.27   0
 -22   0   5   -0.47   10.12   0
 -21   1   5   41.83    7.59   0
 -20   2   5   99.80   10.53   0
 -16   6   4   19.70   10.80   0
 -15   5   4   98.61    8.42   0
 -14   4   4  160.11    8.32   0
 -13   3   4 1218.02   18.01   0
 -13   7   3   76.73    9.21   0
 -12  -6  -5   46.25    9.23   0
 -11  -1   3  404.56   14.95   0
  -8   2   3   45.79    9.88   0
  -7  -5  -4   10.16   11.03   0
  -7  -5  -3    0.00   10.79   0
  -7   9   0   60.90   15.41   0
  -5   7   1    5.55   10.67   0
  -4  -4  -4  354.75   14.44   0
  -4  -2  -7    9.24   10.30   0
  -3  -3  -1  896.44   22.15   0
  -2  -2  -6   63.17   10.10   0
   0  -2  -5  864.94   13.20   0
   0   2  -7   65.93   11.76   0
   1   5  -6   26.27   11.64   0
   2   2  -6   38.90   10.90   0
   2   4  -6   70.34   12.42   0
   2   6  -4   20.62   13.77   0
   4   4  -3   31.30   11.60   0
 -31  -5   4  175.06   18.40   0
 -29   1   6    8.09   11.12   0
 -28   2   6  -16.77   10.79   0
 -26  -2   5   21.04   11.04   0
 -23  -5   3    2.61   13.38   0
 -23  -1   5   93.09   11.11   0
 -22   6   5    7.00   11.89   0
 -21  -3   4   10.66   10.82   0
 -21   5   5    3.88    7.34   0
 -20   4   5  107.24    8.77   0
 -19   3   5   93.69   10.47   0
 -18  -2   4   80.92   11.33   0
 -17  -7  -4   18.53   12.39   0
 -17  -7  -2    8.00   14.54   0
 -15  -3   3   23.93   12.77   0
 -14   0   4   53.09   10.71   0
 -13   1   4  934.04   17.05   0
 -13   9   2    6.04   12.65   0
 -12  -6  -4   55.44   11.39   0
 -11  -5  -6   47.80   12.22   0
 -10   6   3  432.93   14.44   0
 -10   8   2   -0.85   11.98   0
 -10  10   0    7.39   12.87   0
  -9  -5  -5  339.62   14.31   0
  -9  -5  -1  945.43   23.40   0
  -9   5   3  239.84   12.28   0
  -8   4   3 1679.89   20.49   0
  -8  10  -1    3.16   15.61   0
  -7  -3  -7   19.72    7.58   0
  -5   5   2   64.73   11.32   0
  -5   9  -1    9.37   15.22   0
  -4  -4  -3    4.16    7.83   0
  -4   2   2 5920.95   40.41   0
  -3  -3  -5  376.62   12.79   0
  -3  -1  -7   71.59   11.01   0
  -2   0  -7   -2.06   10.80   0
  -1   1  -7   11.51   10.99   0
  -1   3   1 8357.08   57.53   0
   0  -2  -4  136.92   11.04   0
   0  -2  -2 1224.68   22.68   0
   1  -1  -5    1.76    6.91   0
   2   0  -5    8.82   10.30   0
   2   6  -3  523.49   28.82   0
   3   1  -5  175.78    9.46   0
   3   5  -4    7.44   11.62   0
   4   2  -4  240.38   13.80   0
 -30   0   6  132.23   10.15   0
 -29  -3   5   62.10   12.21   0
 -27   3   6    2.79    7.48   0
 -21  -7   0    5.95   17.97   0
 -20   0   5    1.87   10.23   0
 -19   1   5   12.39    9.76   0
 -18  -4   3   20.41   13.48   0
 -18   2   5   64.29   10.06   0
 -17  -7  -3   17.12   11.73   0
 -17   7   4   -5.65    7.57   0
 -14  -6  -5   62.71   12.68   0
 -14   8   3   20.04   11.75   0
 -13   5   4   13.68    9.72   0
 -12  -6  -3  311.38   15.65   0
 -12  -6  -2   63.63   12.39   0
 -12   2   4   71.03    9.82   0
 -11  -5   0  202.36   17.76   0
  -9   9   1   38.62   12.51   0
  -8  -4  -6  162.20    9.54   0
  -6  -4  -5  145.85    9.33   0
  -6  -4  -1 1159.02   25.64   0
  -6  -2  -7   67.47   10.94   0
  -6   6   2  217.11   10.69   0
  -5  -3  -6   12.36    6.93   0
  -5  -3   0    4.75   16.33   0
  -4   4   2 6809.76   40.83   0
  -4   8   0   40.69   13.67   0
  -1  -1  -6   31.27    7.30   0
  -1   3  -7   74.91   13.25   0
  -1   7  -5    7.59   14.37   0
   0  -2  -3  209.45   12.57   0
   0   0  -6   35.38   11.03   0
   1   1  -6  124.37    9.16   0
   3   3  -5  138.86   12.89   0
   3   5  -3  247.20   19.39   0
   4   2  -3 1337.58   24.10   0
 -31  -1   6    3.96   11.16   0
 -28   0   6    0.45   10.30   0
 -27   1   6   11.24    8.15   0
 -26   2   6   63.66    8.67   0
 -26   4   6   11.21   10.60   0
 -25   3   6   40.15   11.19   0
 -24  -4   4  101.96   12.36   0
 -24  -2   5  301.34   15.03   0
 -21  -1   5   43.90    9.97   0
 -20   6   5   86.65   12.94   0
 -19  -7  -4   13.97   12.92   0
 -19  -7  -1   18.53   13.78   0
 -19   5   5  115.43    9.46   0
 -18   4   5   58.49    7.84   0
 -18   8   4   49.32   14.29   0
 -17   3   5  263.51   12.40   0
 -15  -1   4  289.97   10.92   0
 -14   6   4   -6.74   10.18   0
 -13  -5  -6   34.63   11.66   0
 -12  -2   3  372.25   15.04   0
 -12   4   4   23.77    6.95   0
 -11   7   3  172.34   12.72   0
  -9  -5  -4  673.96   16.74   0
  -9  -3  -7    2.97   10.21   0
  -8  -2   2   86.08   13.11   0
  -7   3   3  641.32   13.16   0
  -7   7   2  380.18   15.31   0
  -6   8   1   76.70   13.02   0
  -4  -2  -6    1.67    9.34   0
  -3  -3  -4  388.62   13.15   0
  -2  -2  -5  129.16   10.99   0
  -2   2  -7   22.07   11.95   0
  -2   4  -7   32.35   12.93   0
  -2   8  -4    9.94   18.53   0
   1  -1  -4  697.36   14.72   0
   1  -1  -2   44.37   14.14   0
   1   3  -6  250.48   13.91   0
   2   0  -4 3257.70   28.11   0
   3   1  -4   17.24   11.78   0
   3   1  -2 1461.63   29.27   0
 -29  -5   4   16.98   14.75   0
 -29  -1   6    2.13   11.38   0
 -28  -6   3    4.88   16.69   0
 -27  -3   5   99.93   12.52   0
 -25  -7   1   13.95   23.21   0
 -25   1   6   79.88   11.64   0
 -24   2   6   36.80   10.68   0
 -24   4   6   13.92   10.44   0
 -17  -5   2  170.72   26.34   0
 -17   1   5    8.53    9.85   0
 -16  -6  -5   28.78   11.87   0
 -15   7   4   21.26   11.22   0
 -15   9   3   11.29   12.60   0
 -14  -6  -4   24.86   11.42   0
 -14  -6  -1  158.19   16.78   0
 -11  -5  -5   50.17   11.69   0
 -11   3   4   32.98    6.85   0
 -11   9   2   22.95   12.88   0
 -10  -4  -6   72.19   11.24   0
  -9  -5  -3  347.05   14.86   0
  -9  -5  -2  185.52   12.55   0
  -7  -3  -6    0.24   10.21   0
  -6  -4  -4  321.99   13.79   0
  -5  -1  -7  858.67   15.11   0
  -4   0  -7   18.26   10.91   0
  -3  -3  -2 1772.17   25.44   0
  -3   1  -7   75.33   11.82   0
  -3   3   210156.20   50.92   0
  -2   0   1    2.65   32.87   0
  -2   8  -1  248.61   22.06   0
   0   4  -6   11.94   11.63   0
   0   6  -5   22.01   13.92   0
   1  -1  -3  693.11   17.14   0
   2   2  -5   59.57   12.43   0
   2   4  -5   -1.70   11.82   0
   3   1  -3  443.80   17.08   0
 -26   0   6  146.96   12.65   0
 -23   3   6   58.51   11.12   0
 -21  -7  -4   11.97   12.12   0
 -19  -7  -3   -0.44   11.70   0
 -19  -7  -2  182.36   15.92   0
 -19  -3   4   51.19   11.54   0
 -18   0   5   11.73   10.37   0
 -18   6   5   19.64   11.95   0
 -17   5   5  274.60   10.68   0
 -16  -6   0   13.84   16.80   0
 -16  -2   4  636.67   16.92   0
 -16   2   5    7.85    9.44   0
 -16   4   5   88.86   11.09   0
 -15  -5  -6  155.31   13.49   0
 -12   0   4  139.07   11.90   0
 -12   8   3   23.02    8.28   0
 -11  -3  -7   39.93   11.35   0
 -11   1   4    8.77   10.36   0
 -11   5   4   -4.70   10.42   0
  -8  -4  -5  170.25    9.66   0
  -8  -4   0  292.85   20.98   0
  -8  -2  -7   28.29    8.11   0
  -8   0   3   -2.54    8.87   0
  -8   6   3 2050.34   24.00   0
  -8   8   2   53.56   12.35   0
  -7   1   3  475.22   12.34   0
  -7   5   3  385.11   13.14   0
  -6  -4  -3   -2.75   11.08   0
  -6  -4  -2 1866.52   25.20   0
  -5  -3  -5   29.12    7.20   0
  -3  -3  -3   86.46    9.10   0
  -3  -1  -6    5.60    7.07   0
  -3   3  -7   14.40   12.04   0
  -2   0  -6   16.25   11.17   0
  -2   6  -6   12.87   12.01   0
  -2   6   1  371.15   14.55   0
  -1  -1  -5    2.41    6.87   0
  -1   1  -6   25.10   11.69   0
  -1   1   1 1475.16   43.13   0
  -1   5  -6   89.98   13.13   0
  -1   5   1 1771.73   25.96   0
   0   0  -5   30.86   10.64   0
   0   2  -6   18.00    7.82   0
   1   1  -5    1.89   11.43   0
   1   5  -5  146.65   13.41   0
   2   0  -3   10.35   11.97   0
   2   0  -215856.83   77.74   0
   3   3  -4   39.07   11.53   0
 -30  -4   5   17.43   14.77   0
 -27  -1   6   15.22   11.91   0
 -25  -3   5    8.89   11.31   0
 -23   1   6   50.94   11.08   0
 -22  -2   5  290.71   14.82   0
 -22   2   6   15.61   10.45   0
 -22   4   6   19.90   10.30   0
 -19  -1   5   12.47   10.37   0
 -19   7   5    1.56   11.78   0
 -18  -6  -5   -0.62   11.72   0
 -16   8   4   15.11    9.10   0
 -15   3   5    1.60    9.40   0
 -14  -6  -3   85.18   13.37   0
 -14  -6  -2   20.66   12.31   0
 -13  -5  -5    9.78   11.43   0
 -12  -4  -6   92.95   12.41   0
 -12   6   4    5.61    7.18   0
 -11  -5  -4  292.64   14.71   0
 -10   2   4  487.25   13.40   0
 -10   4   4  749.86   14.68   0
  -9  -1   3 1271.90   21.85   0
  -9   7   3   99.00   11.88   0
  -8  10   0    3.46   14.93   0
  -7  -1  -7   -7.15   10.78   0
  -6  -2  -6  511.20   14.65   0
  -6   2   3 1178.80   17.09   0
  -6   4   3    7.40    7.37   0
  -4   4  -7   35.39   12.90   0
  -3   7   1   88.14   14.22   0
  -2  -2  -4 1512.11   19.91   0
   0   6   0  132.45   16.95   0
   1   5   0    9.95   13.88   0
 -30  -2   6   10.24    8.44   0
 -27  -5   4    5.80   14.88   0
 -24   0   6  190.05    9.87   0
 -22  -4   4    1.26   10.35   0
 -21  -7  -3    9.44   11.89   0
 -21  -5   3   77.80   17.26   0
 -21   3   6   20.76    7.37   0
 -16  -6  -4   38.35   12.05   0
 -16   6   5  267.50   14.33   0
 -15   1   5  490.58   14.48   0
 -15   5   5    9.72    9.56   0
 -13  -3  -7    4.40   11.01   0
 -13  -1   4 1114.48   18.96   0
 -13   7   4    7.22    7.64   0
 -13   9   3   32.54   14.28   0
 -10  -4  -5   48.47   11.18   0
 -10  -2  -7   -0.83   10.85   0
  -9  -3  -6  197.85    9.93   0
  -9   3   4  149.03   10.64   0
  -8  -4  -4   34.05   11.23   0
  -7   9   1    6.34   11.79   0
  -6   0  -7    0.27   11.51   0
  -5  -3  -4   13.77   10.54   0
  -5   1  -7  819.26   18.39   0
  -5   9   0   13.92   14.09   0
  -4  -2  -5    9.97   10.07   0
  -4   0   2  350.60   18.70   0
  -4   2  -7   10.30    8.25   0
  -4   6   2  886.24   18.33   0
  -3   1   2 1841.06   27.50   0
  -3   5   2 4184.12   33.40   0
  -2  -2  -1 2119.54   36.33   0
  -1   3  -6  160.90   12.01   0
  -1   7   0   31.43   14.19   0
   0   4   1 5724.53   47.47   0
   1   3  -5  119.52   12.78   0
   3   3  -3 1463.88   28.87   0
 -28  -2   6   19.14   11.50   0
 -25  -1   6   80.05   11.81   0
 -21  -7  -2  649.63   22.61   0
 -21  -7  -1   13.75   12.21   0
 -21   1   6   66.23   10.75   0
 -21   5   6   27.38    7.85   0
 -20   2   6    7.90    9.90   0
 -20   4   6   62.11   11.35   0
 -17   7   5    1.34   12.43   0
 -16   0   5    0.25   10.59   0
 -15  -5  -5  118.89   12.36   0
 -14  -4  -6  662.15   18.88   0
 -14   2   5   50.74    7.57   0
 -14   4   5   -0.07    6.59   0
 -14   8   4   -2.99   12.62   0
 -13  -3   3  205.19   15.53   0
 -11  -5  -3  215.33   14.07   0
 -10   8   3   81.07   13.47   0
  -9  -1  -7   63.70   11.93   0
  -9   9   2    7.20   12.35   0
  -7  -3  -5   23.08    7.55   0
  -5  -1  -6   12.95    7.60   0
  -5   3  -7   31.50   13.39   0
  -5   3   3  570.11   12.64   0
  -5   7   2   97.89   12.63   0
  -3  -1   115260.42  134.49   0
  -2  -2  -3  972.28   18.62   0
  -2   2  -6   55.29   12.00   0
  -2   4  -6  130.71   13.46   0
  -2   4   2 2719.44   28.23   0
  -1  -1  -4   20.46    7.51   0
   0   2   136639.35  133.11   0
   2   2  -4  433.86   15.93   0
   2   4  -4  466.25   16.89   0
 -28  -4   5   33.95   12.67   0
 -23  -7  -3    8.69   12.69   0
 -23  -7   0   13.50   15.96   0
 -23  -3   5   11.40   12.26   0
 -22   0   6   31.02    8.17   0
 -20  -2   5   93.72    9.14   0
 -19   3   6   78.72    8.07   0
 -18  -6  -4    2.44   12.48   0
 -17  -3   4  128.80   14.84   0
 -17  -1   5    8.40   10.82   0
 -16  -6  -3   70.60   14.58   0
 -13  -5  -4   17.56   11.65   0
 -13   3   5    7.53    6.74   0
 -12  -2  -7   20.73   11.01   0
 -11  -5  -2    0.12   11.47   0
 -11  -5  -1    4.52   10.98   0
 -11  -3  -6   18.74   10.57   0
 -11   7   4  141.28   11.99   0
 -10   6   4    5.79    7.44   0
  -9   1   4    1.17   10.82   0
  -9   5   4   62.57    8.14   0
  -8  -2  -6  305.00   13.20   0
  -8   0  -7   -5.64   11.94   0
  -8   4   4 1296.92   18.09   0
  -6   2  -7   98.60   12.76   0
  -6   6   3 1701.60   22.48   0
  -6   8   2   35.11   15.49   0
  -6  10  -1   47.38   19.94   0
  -5   5   3   33.16   11.18   0
  -4   0  -6  145.46    9.30   0
  -4   6  -6   -6.21   12.98   0
  -4   8   1  135.35   14.17   0
  -3  -1  -5  203.56    9.30   0
  -3   1  -6    0.17   11.44   0
  -3   5  -6   51.82   13.91   0
  -2  -2  -2 1599.22   25.86   0
  -2   2   2  137.00   13.56   0
  -1   7  -4   11.40   14.90   0
   0   0  -4  104.82   13.38   0
   0   2  -5  861.17   18.55   0
   0   4  -5  406.66   16.86   0
   1   1  -4  807.07   17.94   0
   1   1   0  120.35   41.83   0
   3   3  -2 7347.24   72.88   0
 -26  -6   3   59.08   24.62   0
 -26  -2   6   85.57   12.87   0
 -23  -1   6   78.61   11.72   0
 -19   1   6   18.62   10.27   0
 -19   5   6  145.57   10.11   0
 -18   2   6    7.58   10.39   0
 -18   4   6   15.82   10.22   0
 -16  -6  -2   81.57   13.39   0
 -16  -6  -1  164.13   15.12   0
 -16  -4  -6   50.38   12.73   0
 -16  -4   3    2.48   13.70   0
 -15   7   5    2.43   12.35   0
 -14  -2   4  309.02   13.61   0
 -14   6   5   -2.16    7.95   0
 -13   1   5  811.59   16.59   0
 -13   5   5    8.91    7.01   0
 -12  -4  -5  115.45   12.25   0
 -12   4   5   96.77   10.81   0
 -11   9   3   59.43   13.95   0
 -10  -2   3  108.03   12.61   0
 -10   0   4    3.93   10.93   0
  -8  -4  -3  141.62   10.04   0
  -8   2   4  232.17   11.46   0
  -7   1  -7   -2.86    8.75   0
  -7   7   3   -3.79   10.64   0
  -6  -2  -5   32.26   10.35   0
  -6   4  -7  190.73   16.19   0
  -5  -3  -3  221.93   10.65   0
  -5  -1   2   36.11   14.87   0
  -4  -2  -4  174.70   11.85   0
  -3   7  -5   15.04   11.93   0
  -2   0  -5   -1.87    7.20   0
  -2   8   0   10.61   13.01   0
  -1   1  -5    6.54   11.63   0
   0   6  -4    9.33   13.72   0
   1   5  -4  217.18   15.52   0
 -25  -7  -3   31.57   12.98   0
 -25  -5   4    6.48   13.41   0
 -23  -7  -2    1.20   12.93   0
 -23  -7  -1   40.75   15.89   0
 -20  -6  -4   62.41   12.93   0
 -20  -4   4  212.27   16.38   0
 -20   0   6   -4.97   11.07   0
 -17  -5  -5   67.67    8.95   0
 -17   3   6   29.05    9.85   0
 -14  -2  -7   13.56   10.80   0
 -14   0   5   11.62   10.78   0
 -13  -3  -6   28.07   11.51   0
 -12   2   5   81.55    7.45   0
 -12   8   4   30.40   12.07   0
 -11  -1  -7   -5.21    8.44   0
 -11  -1   4    2.16   10.93   0
 -10  -4  -4   31.87    8.10   0
 -10  -2  -6   12.79   10.17   0
  -9  -3  -5  498.21   13.25   0
  -8  -4  -2   15.63   11.57   0
  -8  -4  -1   16.47   12.50   0
  -8   8   3  384.13   15.77   0
  -8  10   1    1.43   12.07   0
  -7  -3  -4    6.59   10.30   0
  -7  -1  -6   -4.58    7.30   0
  -7   3  -7   14.33   12.90   0
  -7   3   4 2683.63   23.85   0
  -6   0   3    4.19   11.19   0
  -5  -3  -2 3558.57   34.53   0
  -5  -3  -1   38.06   13.14   0
  -5   1   3 1608.09   20.29   0
  -4   2   3 1496.12   20.51   0
  -4   4   3   35.99    8.07   0
  -3   3  -6   28.66   11.19   0
  -2   6  -5   53.64   12.28   0
  -2   8  -3    9.85   22.69   0
  -1  -1  -3  627.40   14.64   0
  -1   5  -5   76.69   14.66   0
   2   2  -3  224.69   15.04   0
   2   4   0    5.95   15.53   0
 -26  -4   5   -2.48   11.70   0
 -24  -2   6   50.45   12.03   0
 -21  -3   5   37.38   11.37   0
 -21  -1   6   63.26   11.26   0
 -19  -5  -5   31.59   11.47   0
 -18  -6  -3    2.28    9.10   0
 -18  -4  -6   42.21   12.03   0
 -18  -2   5   92.91   11.67   0
 -17   5   6  178.76   10.53   0
 -16   4   6   52.95   10.48   0
 -15  -5  -4    3.69   11.44   0
 -14  -4  -5   88.35   11.53   0
 -13  -5  -3   80.65   12.55   0
 -13  -1  -7   38.28   11.59   0
 -12   6   5   12.84   10.26   0
 -11   3   5  463.82   11.35   0
 -11   5   5  172.68   11.35   0
 -10   0  -7   -2.93    7.99   0
  -9   1  -7   58.39   12.82   0
  -9   7   4   21.43   11.15   0
  -8   2  -7   30.33   12.73   0
  -8   4  -7   55.43   14.17   0
  -8   6   4   55.65   10.99   0
  -7   5   4 2923.08   25.23   0
  -7   9   2   88.48   13.56   0
  -6   0  -6  221.55    9.81   0
  -5  -1  -5  335.13   12.22   0
  -5   1  -6   28.22   11.43   0
  -5   9   1    3.69   11.62   0
  -4   2  -6    0.07   11.55   0
  -4   4  -6  111.84   13.86   0
  -3  -1  -4  477.75   14.17   0
  -3   9  -1    4.26   16.86   0
  -2   6   2  164.35   12.41   0
  -1   3  -5  190.26   13.26   0
  -1   3   2   86.78   13.15   0
   0   0  -3   33.10   13.16   0
   1   3  -4 1725.49   25.34   0
   2   4  -3  327.53   18.57   0
 -25  -7  -2   14.85   15.90   0
 -22  -6  -4   60.54   12.79   0
 -18   0   6   34.85   11.77   0
 -17   1   6    3.55    7.11   0
 -16   2   6   38.61    7.42   0
 -15  -3  -6  105.52   12.50   0
 -15  -1   5  435.47   12.12   0
 -15   3   6  225.48   11.69   0
 -13   7   5   23.41   11.71   0
 -11  -3  -5   41.87   11.54   0
 -10   4   5  233.17   12.06   0
  -9  -3   2 3928.18   54.71   0
  -9  -1  -6   82.30   11.40   0
  -9   9   3   11.26   13.15   0
  -8  -2  -5  132.52   11.77   0
  -7  -1   3  478.80   16.33   0
  -6   4   4 1707.35   20.55   0
  -6   6  -6   14.38   16.36   0
  -6  10   0    6.55   12.49   0
  -5   5  -6    8.80   12.05   0
  -4   0  -5    9.27   10.19   0
  -4   6   3 3161.08   29.15   0
  -3   3   3 1617.87   21.27   0
  -3   7   2  675.33   17.98   0
  -1  -1  -2  240.46   13.69   0
  -1  -1  -138248.24  165.82   0
  -1   5   2  117.46   11.85   0
  -1   7   1   72.62   14.48   0
   0   6   1  137.35   12.95   0
   1   1  -3  599.09   15.80   0
   1   3   1  687.36   22.19   0
 -27  -3   6   11.72   11.80   0
 -25  -7   0  513.98   26.13   0
 -23   1   7    9.00    8.31   0
 -22   2   7   28.42    8.40   0
 -21  -5  -5   10.35   11.87   0
 -20  -6  -3    8.71   12.17   0
 -20  -4  -6   68.48    9.19   0
 -18  -6  -2   34.78   12.43   0
 -18  -6   0   74.94   16.80   0
 -17  -5  -4    3.87   11.94   0
 -16   6   6   55.65   11.88   0
 -15  -3   4  751.32   20.99   0
 -15  -1  -7    3.86   10.97   0
 -15   5   6    7.87   10.09   0
 -14   4   6    8.94    9.89   0
 -13  -5  -2  306.77   15.43   0
 -13  -5   0  132.47   17.52   0
 -12  -4  -4   96.19    9.07   0
 -12  -2  -6   35.97    7.96   0
 -12   0  -7    1.36    8.98   0
 -12   0   5   -6.49   11.06   0
 -11   1  -7   -5.90   12.84   0
 -11   1   5 1048.62   17.29   0
 -10  -4  -3   33.55   11.90   0
 -10   2  -7    3.25   12.94   0
 -10   2   5 1367.79   17.64   0
 -10   8   4   96.84   10.68   0
  -9   3  -7   15.22   13.00   0
  -8   0  -6  254.25   13.36   0
  -7  -3  -3    9.71   12.11   0
  -7   1   4  439.55   13.57   0
  -6  -2  -4   71.28   11.14   0
  -6   2   4  298.80   12.29   0
  -5   3  -6    7.96   12.36   0
  -5   7   3   67.76   11.36   0
  -4  -2  -3  368.33   12.06   0
  -4   8   2   69.37   12.69   0
  -3   1  -5  221.66   13.70   0
  -3   5   3  451.67   14.20   0
  -2   0  -4 1453.44   21.95   0
  -2   2  -5  103.48    9.76   0
  -2   4  -5  183.69   13.61   0
  -1   1  -4   19.87   12.75   0
   0   2  -4  142.93   13.35   0
   1   5   1  108.51   14.97   0
 -27  -7   1   -0.17   19.17   0
 -25  -7  -1    1.40   12.28   0
 -24  -6  -4   17.05   12.24   0
 -24  -4   5   41.17   12.60   0
 -24   0   7    6.99    8.52   0
 -22  -2   6    9.26   11.57   0
 -20   2   7    8.56   11.23   0
 -19  -1   6   19.29   11.02   0
 -18  -6  -1  173.13   14.99   0
 -17  -3  -6   44.41   12.55   0
 -16  -4  -5  215.40   11.46   0
 -16  -2   5   10.78   10.89   0
 -15  -5  -3   10.36   11.30   0
 -15   1   6  139.10   11.76   0
 -14   2   6  281.97   12.33   0
 -13  -5  -1   44.98   15.02   0
 -12  -4   2 1216.48   42.00   0
 -12  -2   4  100.05   11.84   0
 -11   7   5    7.88   11.57   0
 -10   6   5   38.55   10.53   0
  -9  -3  -4   48.47    9.10   0
  -9   3   5  353.48   12.72   0
  -9   5   5   39.13   10.53   0
  -8   0   4  207.11   10.58   0
  -7  -1  -5  201.79   11.80   0
  -7   1  -6    2.68   11.56   0
  -6   2  -6  540.96   16.89   0
  -6   6   4  522.04   15.17   0
  -6   8   3  946.70   21.99   0
  -5   3   4  578.69   14.33   0
  -4   8  -4   17.80   15.14   0
  -3   9   0    7.99   15.68   0
  -2   8   1  188.74   16.86   0
   0   4  -4  201.81   14.30   0
   0   4   2 1894.05   25.09   0
   2   2  -2  104.12   15.75   0
 -27  -7  -2    4.00   12.27   0
 -25  -3   6   72.74   13.43   0
 -23  -5  -5   -1.46    7.66   0
 -23  -5   4   95.22   16.71   0
 -22  -6  -3   15.45   12.13   0
 -21   1   7   -0.83    8.60   0
 -19  -5  -4   30.62   11.91   0
 -19  -5   3  190.11   20.19   0
 -19  -3   5  123.42   13.30   0
 -19   3   7  235.49   10.64   0
 -18  -4   4  184.30   16.19   0
 -17  -1  -7   28.07   12.13   0
 -16   0   6   -0.64   10.93   0
 -14  -4  -4   90.21   11.89   0
 -14  -2  -6  254.68   13.39   0
 -14   0  -7   12.55    8.36   0
 -14   6   6   13.03   10.76   0
 -13  -3  -5   12.66   10.96   0
 -13  -1   5  808.80   17.52   0
 -13   1  -7   42.93   13.12   0
 -13   3   6  269.79    9.79   0
 -13   5   6   20.13   10.64   0
 -11  -3   3  243.25   16.89   0
 -11  -1  -6   12.74    7.44   0
 -11   3  -7   47.05   14.61   0
 -10  -2  -5   17.43   10.32   0
  -9  -1   4    5.54   11.30   0
  -8   4   5  140.95   10.86   0
  -7   7   4  731.33   17.62   0
  -6  -2   2   77.30   17.44   0
  -6   4  -6  396.17   16.74   0
  -6  10   1   10.61   16.01   0
  -5   5   4  136.49   11.97   0
  -5   7  -5   14.05   12.72   0
  -5   9   2   23.39   15.62   0
  -4   6  -5    7.29   14.79   0
  -3   5  -5  253.71   15.92   0
  -2   4   3  384.27   14.04   0
   1   1  -2   18.64   17.32   0
   1   5  -3  295.39   19.97   0
 -22   0   7    4.12    7.53   0
 -20  -6  -2   39.11   13.97   0
 -20  -6   1    2.69   21.08   0
 -20  -2   6   10.10   11.52   0
 -19  -3  -6   20.64    9.20   0
 -18  -4  -5  542.04   14.46   0
 -18   2   7   64.44   11.62   0
 -16   0  -7   10.44   12.28   0
 -12  -4  -3  299.67   14.07   0
 -12   2  -7   12.62    8.66   0
 -12   4   6    7.77    9.36   0
 -10  -4  -2   13.16   11.52   0
 -10   0  -6  188.91   12.82   0
  -9   1   5  184.12   11.38   0
  -8  -2   3   32.36   12.18   0
  -8   2   5  633.16   13.73   0
  -8   6  -6   21.85   14.08   0
  -8   8   4  142.23   14.08   0
  -7   3  -6    6.15   12.47   0
  -7   5  -6   13.77   13.22   0
  -7   9   3    3.14   12.03   0
  -6   0  -5   12.95   10.24   0
  -5  -1  -4   13.73    9.75   0
  -4  -2  -2  142.21   14.18   0
  -4   4   4  877.95   16.38   0
  -3  -1  -316846.31   63.64   0
  -3   1   3  542.51   15.73   0
  -3   3  -5  391.02   15.34   0
  -2   2   3  265.75   12.84   0
  -1   1   2   17.31   14.93   0
  -1   5  -4   93.83   16.39   0
  -1   7  -3   35.39   17.71   0
   2   2   0  180.96   30.94   0
 -27  -7  -1    7.39   12.27   0
 -27  -7   0   13.49   15.24   0
 -24  -6  -3   39.71   12.69   0
 -23  -1   7   -6.39   12.55   0
 -22  -4   5   53.23   12.23   0
 -21  -5  -4   10.61   11.45   0
 -21  -3  -6  115.30   13.15   0
 -20  -4  -5   22.15   11.51   0
 -19   1   7   38.37    8.73   0
 -17  -5  -3   21.14   11.47   0
 -17  -1   6   -2.25    8.00   0
 -17   3   7  187.13   10.15   0
 -16  -2  -6   11.01    7.53   0
 -15  -5  -2    8.21   11.97   0
 -15  -3  -5  364.17   14.85   0
 -15   1  -7    7.82   13.08   0
 -14  -4   3   49.64   15.45   0
 -13  -1  -6   -0.37   10.33   0
 -13   1   6  133.67   11.71   0
 -13   3  -7   -5.66   13.37   0
 -12   2   6  175.05   11.47   0
 -12   6   6   12.39   10.66   0
 -11  -3  -4   29.83   10.46   0
 -11   3   6    6.77    9.76   0
 -10   0   5    6.75   10.95   0
  -9  -1  -5  605.84   15.72   0
  -9   1  -6   80.83   12.50   0
  -9   7   5   18.71   11.12   0
  -8  -2  -4   26.36   10.95   0
  -8   2  -6  291.51   14.76   0
  -8   6   5    2.11   10.19   0
  -7  -3  -2  818.13   19.95   0
  -7   3   5 2044.98   20.92   0
  -7   5   5  383.75   13.31   0
  -5   1  -5  368.06   14.96   0
  -4   0   3   -2.63    8.05   0
  -4   2  -5   22.87   12.18   0
  -3   7  -4    8.99   14.23   0
  -3   7   3   28.34   10.67   0
  -3   9   1    4.49   14.00   0
  -2   0   216786.97   80.99   0
  -2   6  -4   31.56   14.37   0
  -2   6   3  837.40   17.71   0
  -1   3  -4  191.68   13.10   0
  -1   7   2   30.00   12.13   0
   0   2   2  994.39   19.77   0
   0   6  -3   38.56   16.50   0
   0   6   2   98.00   14.28   0
   1   3  -3  980.48   23.02   0
   1   7  -1   40.43   23.57   0
   2   4   1   10.38   12.45   0
 -27  -5   5    0.04   14.39   0
 -23  -3   6   63.76   12.90   0
 -20  -6  -1  796.82   24.38   0
 -20   0   7    1.14    7.94   0
 -18  -2  -6   23.30   10.96   0
 -17  -3   5  383.52   17.56   0
 -16  -4  -4   95.34   12.15   0
 -16   4   7   22.72    8.03   0
 -14  -2   5   50.61   11.54   0
 -14   0   6  787.35   16.11   0
 -14   2  -7    6.39    9.38   0
 -12  -2  -5   68.72   10.89   0
 -12   0  -6   29.90   10.90   0
 -11   5   6   -0.39    7.00   0
 -10  -4  -1   84.73   13.19   0
  -9  -3  -3  818.62   18.29   0
  -8   4  -6  147.74   14.23   0
  -6  -2  -3   90.12    9.37   0
  -6   0   4   63.52   11.31   0
  -5   1   4  151.94    9.01   0
  -5   7   4   30.11   11.32   0
  -4   0  -4 2913.82   26.08   0
  -4   2   4  244.70   11.23   0
  -4   4  -5   37.99   12.57   0
  -4   6   4  626.27   15.17   0
  -4   8   3 1433.03   24.39   0
  -2   0  -3    1.74   12.23   0
  -2   8   2  194.60   17.19   0
  -1   3   3 1154.04   18.97   0
  -1   5   3  389.18   13.90   0
   0   0  -1    1.18   25.09   0
   1   7   0   18.60   14.37   0
   2   4  -2 2025.05   45.30   0
   2   6  -1  262.18   37.61   0
   2   6   0   10.77   15.07   0
 -29  -7  -1   40.27   12.19   0
 -26  -6  -3   56.83   12.24   0
 -24  -6   3  123.36   33.26   0
 -23  -5  -4   19.33   11.21   0
 -22  -6  -2  527.15   19.48   0
 -22  -4  -5    9.97   11.14   0
 -21  -1   7    8.10   11.19   0
 -20  -6   0   34.49   15.50   0
 -18  -2   6    8.91   10.60   0
 -17  -3  -5  254.43   13.60   0
 -17   1  -7   35.85   12.75   0
 -17   1   7   36.84   11.21   0
 -16   2   7  103.03    9.42   0
 -15  -1  -6   22.73   10.42   0
 -15   3   7   93.31   11.24   0
 -13  -3   4 1213.77   22.86   0
 -11  -1   5 1072.94   18.59   0
 -11   1  -6   -0.72   11.38   0
 -10  -4   0    3.73   15.34   0
 -10  -2   4  459.72   15.45   0
 -10   4   6    0.93    6.48   0
 -10   6  -6   38.93   18.11   0
  -9   3  -6  201.17   14.37   0
  -9   5  -6    9.08   12.72   0
  -8   0  -5   -1.52    9.92   0
  -6   4   5 1167.32   15.14   0
  -6   8   4   18.54   12.13   0
  -5  -1   3 1470.43   23.65   0
  -4  -2  -1   29.65   16.93   0
  -4  10   0    1.55   17.50   0
  -3   1  -4  386.44   12.65   0
  -3   3   4   31.54   10.07   0
  -3   5   4   13.74   10.87   0
  -2   2  -4 1065.75   18.43   0
  -1   1  -3  584.56   18.41   0
   0   2  -3  201.27   14.52   0
   1   3   2  251.52   14.87   0
   1   5   2   58.14   10.96   0
   2   2  -1 2852.12   73.08   0
 -28  -6   4    1.61   18.29   0
 -26  -4   6    2.45   12.61   0
 -24  -4  -5   20.61   11.27   0
 -21  -3   6   26.61   11.75   0
 -20  -2  -6   10.58   11.43   0
 -19  -5  -3   67.81    8.82   0
 -18  -4  -4   64.55   11.62   0
 -18   0   7   -5.02   10.83   0
 -15  -5  -1   -1.76   10.98   0
 -15  -1   6  138.25    9.17   0
 -14  -4  -3  138.91   13.09   0
 -14  -2  -5  372.60   14.30   0
 -14   4   7   95.50    8.46   0
 -13  -3  -4   72.11   11.66   0
 -11  -1  -5   68.93   11.02   0
 -11   1   6   -3.73   10.07   0
 -10  -2  -4   19.90   10.19   0
 -10   2  -6    9.49   11.74   0
 -10   2   6 2391.66   20.85   0
 -10   6   6    9.16   10.99   0
  -9   3   6   14.57    9.32   0
  -9   5   6   40.40   10.01   0
  -7  -3  -1  883.94   22.93   0
  -7  -1  -4    9.03   10.31   0
  -7   1  -5  196.87   12.26   0
  -7   1   5 3066.23   25.00   0
  -7   7  -5   11.31   13.22   0
  -7   7   5   16.03   10.36   0
  -6   2   5 2470.06   21.60   0
  -6   6  -5   39.85   16.00   0
  -6   6   5   41.26   10.79   0
  -5   3  -5   33.41   12.09   0
  -5   5  -5   58.75   14.66   0
  -5   9  -3    0.50   22.30   0
  -5   9   3   30.90   13.12   0
  -3   9   2  413.86   19.32   0
   0   4   3    7.10   10.85   0
   0   8   0  105.63   16.25   0
   1   7   1  140.31   16.76   0
 -29  -7   0   49.68   15.74   0
 -29  -7   1    0.52   15.59   0
 -28  -6  -3   58.10   13.19   0
 -25  -5  -4   -2.36   11.15   0
 -24  -6  -2  193.24   14.70   0
 -22  -2  -6    9.53   11.23   0
 -21  -5   4    3.49   14.48   0
 -20  -4   5  133.63   13.11   0
 -19  -3  -5  114.16   11.82   0
 -19  -1   7   37.57   11.94   0
 -17  -5  -2  126.77   12.87   0
 -17  -1  -6   16.88    7.93   0
 -16  -4   4  329.26   18.88   0
 -15  -5   1    3.58   22.29   0
 -15   1   7  678.45   16.23   0
 -14   0  -6   11.53    7.70   0
 -14   2   7  240.75   12.33   0
 -13   3   7   35.31   10.42   0
 -12  -4  -2  792.52   17.23   0
 -12   0   6  349.11   13.61   0
 -10   4  -6   72.27   13.59   0
  -8   0   5   -5.87   10.59   0
  -8   4   6    9.38    9.29   0
  -8   8   5    0.93   12.26   0
  -7  -1   4  351.14   11.85   0
  -6   2  -5   38.33    8.78   0
  -5  -1  -3 5324.95   38.23   0
  -5   3   5  115.18   10.72   0
  -5   5   5   60.82    7.32   0
  -4  -2   0  417.12   33.74   0
  -4  10  -1   31.57   25.47   0
  -4  10   1   61.06   16.42   0
  -3  -1  -2 2075.49   27.91   0
  -3  -1   2 1870.25   32.72   0
  -2   4  -4  710.55   18.84   0
  -2   4   4  508.32   11.83   0
   0   8   1  188.91   16.12   0
   1   1  -1 1134.34   44.82   0
   1   1   138137.54  166.23   0
   2   6   1  607.39   19.53   0
 -27  -5  -4   15.44   11.53   0
 -26  -4  -5   11.30    8.27   0
 -25  -5   5    3.50   14.93   0
 -22  -6  -1  586.69   21.68   0
 -22  -2   7   30.39   12.69   0
 -21  -5  -3   31.35   10.97   0
 -20  -4  -4   56.86   11.63   0
 -19  -1  -6   20.41   11.15   0
 -16  -2  -5  339.90   14.21   0
 -16  -2   6   44.10   11.45   0
 -16   0   7    0.40   10.56   0
 -15  -5   0  316.87   21.06   0
 -15  -3  -4   71.11   11.38   0
 -15  -3   5   12.23   14.16   0
 -13   1  -6   15.73    7.81   0
 -12  -2   5   75.96   11.87   0
 -12   2  -6   56.71   12.81   0
 -12   4   7   13.36   10.39   0
 -11  -3  -3  306.16   14.59   0
 -11   3  -6   24.56   13.14   0
 -11   5  -6   58.66   14.21   0
 -10   0  -5    9.90   11.11   0
  -8  -2  -3   99.81   12.50   0
  -8   6   6    5.77   11.31   0
  -6   0  -4  142.64   12.52   0
  -6   4  -5  130.54   13.28   0
  -6   8  -4    0.13   14.71   0
  -4   4   5   95.21   10.52   0
  -3   7   4   94.51   11.50   0
  -2   6   4   48.59   11.12   0
  -2   8   3   93.34   12.95   0
  -1   7   3    4.38   11.61   0
   0   4  -3    4.03   11.28   0
   0   6   3   59.63   12.14   0
   0   8  -1  109.85   27.61   0
   2   2   1 1741.03   35.11   0
   2   4   2  239.68   14.34   0
   3   5   0   34.53   17.93   0
 -31  -7   0   -0.44   14.66   0
 -26  -6  -2    7.08   11.95   0
 -24  -4   6   14.32   12.72   0
 -24  -2  -6   29.77    8.50   0
 -21  -3  -5    3.17    6.93   0
 -19  -3   6   84.46   12.49   0
 -16  -4  -3   41.71   12.01   0
 -16   0  -6  178.69   10.37   0
 -13  -1  -5  241.17   13.26   0
 -13  -1   6  101.89    8.25   0
 -12   2   7   61.49   11.02   0
  -9  -3  -2   71.27    9.61   0
  -9  -1  -4   -0.47    9.90   0
  -9  -1   5  207.51   12.97   0
  -9   1  -5  642.66   16.09   0
  -9   1   6   74.81   11.17   0
  -8   2   6  121.69   10.80   0
  -7  -3   0  181.05   20.39   0
  -7   3   6   51.13    9.83   0
  -7   5   6   92.00   10.58   0
  -6  -2  -2 1679.01   25.75   0
  -5   1  -4   17.51   11.99   0
  -5   7   5    4.91   10.94   0
  -4   6   5   76.32   10.70   0
  -4   8   4   31.78    8.91   0
  -3   1   4   13.79    7.35   0
  -3   3  -4  337.04   15.22   0
  -3   5  -4    6.79   11.89   0
  -2   2   4  390.36   10.50   0
  -1   1   3  726.69   15.01   0
  -1   5   4  344.31   12.89   0
  -1   9   0    2.47   17.61   0
   0   2   3  197.53   10.92   0
   1   5   3   56.44   11.18   0
   1   7   2  285.83   16.88   0
   3   5   1  475.00   19.81   0
 -23  -5  -3   31.22   10.95   0
 -23  -3  -5    1.78   10.58   0
 -22  -4  -4   80.13   11.81   0
 -21  -1  -6   57.90   11.62   0
 -20  -2   7    1.10   12.04   0
 -19  -5  -2  268.38   15.62   0
 -18  -2  -5 1497.75   22.67   0
 -18   0  -6  251.69   14.67   0
 -17  -1   7   45.63   11.61   0
 -15   1  -6   28.52   11.35   0
 -14   2  -6  250.90   14.45   0
 -13   1   7   65.61    8.57   0
 -13   3  -6   24.20   12.33   0
 -12  -2  -4    1.34    7.00   0
 -12   4  -6   73.46   14.13   0
 -11   3   7  140.05    9.04   0
 -10   0   6 8611.04   40.02   0
 -10   4   7  398.46   13.54   0
  -9  -3   3   71.12   13.00   0
  -9   7  -5    7.08   13.76   0
  -8  -2   4  183.78   13.05   0
  -8   2  -5  120.60   12.44   0
  -8   6  -5   11.54   15.40   0
  -7   3  -5   17.90    8.34   0
  -7   5  -5   25.73   12.86   0
  -6  -2   3  954.41   21.52   0
  -6   4   6  122.08   10.58   0
  -6   8   5   60.77   12.50   0
  -5   1   5   46.36    9.66   0
  -5   7  -4    7.53   14.49   0
  -4   0  -3    5.30   11.70   0
  -4   0   4   21.01    8.19   0
  -4   2  -4  211.32   13.85   0
  -4   2   5  139.86   10.02   0
  -4   6  -4    6.18   14.17   0
  -3   5   5   19.05    9.74   0
  -3   9   3    6.68   12.83   0
  -2   0  -2 6797.04   52.75   0
  -2   0   3    9.79   11.41   0
  -1   3   4 1502.50   17.24   0
  -1   9   1    5.99   14.44   0
   0   0   1    5.08   34.79   0
   0   8   2  284.45   15.99   0
   1   3   3  672.68   16.36   0
   2   6   2    0.10   11.27   0
   3   3   0    2.54   19.07   0
   3   3   1  887.57   23.86   0
 -31  -7   1    5.30   15.36   0
 -28  -6  -2   -5.93   10.38   0
 -25  -3  -5   32.71   11.51   0
 -24  -6  -1  297.26   17.69   0
 -23  -1  -6   62.66   12.24   0
 -22  -6   0  516.31   21.33   0
 -18  -4   5   64.15   12.30   0
 -17  -5  -1   24.22   12.02   0
 -17  -5   3   50.71   21.52   0
 -17  -3  -4   60.71    8.62   0
 -15  -1  -5  599.26   16.47   0
 -14  -4  -2   31.01   11.71   0
 -14  -2   6  259.48   13.67   0
 -14   0   7    6.37    7.36   0
 -13  -3  -3    2.71   11.26   0
 -13   5  -6   43.20   14.50   0
 -12  -4  -1   35.73   11.82   0
 -12   0  -5   -4.30    9.97   0
 -11  -3   4   22.44   11.46   0
  -6   0   5    3.75   10.60   0
  -6   6   6   96.23   11.88   0
  -3   3   5  125.60    8.23   0
  -1   3  -3  486.27   17.72   0
   0   4   4  295.14   12.73   0
   2   2   2 1538.03   25.25   0
 -30  -6  -2    7.15   11.21   0
 -27  -3  -5   41.55   11.95   0
 -26  -6   4   31.46   22.10   0
 -25  -5  -3   87.83    9.95   0
 -25  -1  -6   -8.95   11.36   0
 -24  -4  -4    7.98    7.65   0
 -23  -5   5    7.90   14.82   0
 -22  -4   6   32.32   12.71   0
 -20  -2  -5   10.17   10.17   0
 -20   0  -6   -3.08    8.27   0
 -18  -4  -3  587.16   14.39   0
 -17  -3   6   37.73   11.19   0
 -17   1  -6   32.75    8.69   0
 -16   2  -6   24.94   11.86   0
 -15  -1   7  753.79   17.25   0
 -14  -2  -4    1.59    9.76   0
 -14   4  -6  631.49   21.30   0
 -11  -1   6   11.32   10.93   0
 -11   1  -5   82.89   11.84   0
 -11   1   7  197.44   11.95   0
 -10  -2   5 1257.23   20.50   0
 -10   2   7 1325.12   18.62   0
  -9   3   7   25.90   10.65   0
  -9   5   7   -0.03    7.20   0
  -8   0  -4  141.33   11.90   0
  -8   4  -5  146.33   13.28   0
  -7  -1  -3  133.79   12.78   0
  -7   1   6   -3.36   10.32   0
  -6   2   6  172.84   11.15   0
  -5  -1   4  154.12   12.64   0
  -5   3   6  163.98   10.71   0
  -5   5   6  233.66   12.36   0
  -4   4  -4  264.35   15.02   0
  -3   1  -316489.14   69.57   0
  -3   7   5   11.26   11.16   0
  -2   2  -3  746.78   19.56   0
  -2   4   5    5.23    9.67   0
  -2   8   4  132.98   13.12   0
  -1   5  -3   39.99   14.71   0
  -1   7   4   26.48   11.17   0
  -1   9   2   48.37   12.95   0
   0   6   4   16.05   10.35   0
   1   1   2  246.59   13.01   0
   1   3  -2   70.05   14.53   0
   2   4   3  450.52   14.80   0
   3   5   2  202.23   12.97   0
 -27  -5  -3  342.69   16.51   0
 -26  -6  -1 1009.36   27.01   0
 -26  -4  -4    8.37   10.47   0
 -22  -6   1   23.27   17.81   0
 -22  -2  -5    3.36   10.57   0
 -22   0  -6    4.66   11.46   0
 -21  -5  -2 1463.14   25.61   0
 -19  -5   4    3.56   14.17   0
 -19  -3  -4   47.38   11.31   0
 -19   1  -6   25.17   12.21   0
 -18  -2   7   74.45    9.65   0
 -17  -1  -5  146.59   12.27   0
 -15   3  -6  115.86   10.61   0
 -15   5  -6  132.36   16.58   0
 -14  -4   4  188.70   17.30   0
 -14   0  -5   -8.19   10.15   0
 -13  -3   5    4.31   11.59   0
 -12  -4   3  915.22   28.36   0
 -12   0   7   11.42   10.76   0
 -11  -1  -4    8.36    7.23   0
 -10  -2  -3   22.84    8.59   0
 -10   2  -5    5.33   12.02   0
  -9   3  -5  489.73   16.79   0
  -9   5  -5  239.49   16.09   0
  -8   0   6  471.89   14.09   0
  -8   4   7   29.14   10.18   0
  -7  -1   5 3211.93   27.44   0
  -7   1  -4    4.82   11.64   0
  -4   4   6   47.06    9.85   0
  -4   8  -3   21.49   15.52   0
  -4   8   5  108.58   13.16   0
  -3  -1   3  528.32   17.21   0
  -2   6   5   14.80   10.70   0
  -1   1  -2  241.73   18.82   0
   0   8   3   14.72   12.22   0
   1   5  -2   87.35   19.80   0
   1   7   3   42.64   11.96   0
   2   6   3    7.90   11.04   0
   3   3   2 1815.63   26.78   0
 -32  -6  -2    8.90   11.52   0
 -29  -5  -3   -0.26   11.32   0
 -28  -4  -4   22.70   10.47   0
 -24   0  -6   46.30   12.58   0
 -21  -3   7   24.57   13.14   0
 -20  -4  -3   89.54   12.19   0
 -18   2  -6   28.64   12.62   0
 -17   3  -6   43.21   14.12   0
 -16  -4  -2  432.35   15.43   0
 -16   4  -6   43.56   14.56   0
 -15  -3  -3   82.01   12.12   0
 -11  -3  -2   66.63    9.63   0
 -11   7  -5   -9.20   13.84   0
 -10   6  -5   30.83   14.16   0
  -9  -3  -1 1654.31   28.19   0
  -8   8  -4   44.67   15.96   0
  -7   5   7   19.60   10.62   0
  -6   2  -4   67.68   12.49   0
  -5  -1  -2 1540.41   25.59   0
  -5   3  -4    9.99   11.75   0
  -4   6   6   -4.42   10.86   0
  -3  -1  -1 5957.57   61.93   0
  -3   1   5  192.56   10.99   0
  -2   2   5   58.77   10.12   0
  -2   6  -3    9.47   14.37   0
  -2  10   1   11.77   16.18   0
  -1   1   4  735.37   13.61   0
  -1   3   5  124.10   10.48   0
  -1   5   5  189.03   11.71   0
  -1   9   3    6.34   12.41   0
   0   2  -2 1031.26   25.90   0
   0   2   4  127.05    8.38   0
   1   3   4  240.70   12.28   0
   1   5   4   65.14    8.75   0
 -31  -5  -3   12.03   10.78   0
 -30  -4  -4   15.05   11.49   0
 -28  -6  -1  119.93   16.22   0
 -24  -6   0  395.72   19.47   0
 -24  -2  -5    3.80    8.18   0
 -23  -5  -2   12.88   11.33   0
 -21  -3  -4    5.15    7.45   0
 -21   1  -6   75.51    9.70   0
 -20  -4   6   73.97   13.53   0
 -19  -5  -1   12.81   10.98   0
 -19  -1  -5  272.26   14.65   0
 -17  -5   0  355.96   20.27   0
 -16  -4   5   92.02   11.63   0
 -16  -2  -4   55.68    8.39   0
 -16  -2   7  110.60   13.26   0
 -16   0  -5   -1.85   10.66   0
 -13  -1   7   84.97   12.15   0
 -13   1  -5  214.51   10.01   0
 -12  -2   6  222.04   13.11   0
 -10   0  -4   10.38   10.18   0
 -10   4  -5   41.69   12.99   0
  -9  -1   6   24.32   11.13   0
  -9   1   7  461.60   13.79   0
  -8  -2  -2   86.25   13.40   0
  -8   2   7   14.68    7.18   0
  -7  -3   2   17.01   16.15   0
  -7   3   7   57.70    7.47   0
  -6   0  -3   74.65   12.35   0
  -5   5  -4    2.99   12.32   0
  -4  -2   2 5476.83   56.26   0
  -4   0   5    7.35   10.59   0
  -4   2   6   -7.27    9.31   0
  -3   5   6   18.25    9.88   0
  -3   7  -3   -3.84   13.07   0
  -2   0   4 3000.51   26.55   0
  -2  10   2   57.85   14.57   0
   1   1   3  569.45   15.83   0
   2   2   3  969.80   18.08   0
   3   5   3  337.98   13.88   0
   3   7   1   10.12   14.07   0
   4   4   1  142.79   14.78   0
 -26  -2  -5    1.77   11.51   0
 -23  -3  -4   39.95   10.54   0
 -23   1  -6   74.61   13.22   0
 -22  -4  -3  483.92   16.11   0
 -21  -5   5    2.09   13.86   0
 -21  -1  -5   -8.18   10.38   0
 -20   2  -6   38.95    9.73   0
 -19  -3   7  271.84   15.89   0
 -19   3  -6   54.61   13.97   0
 -18   4  -6   15.74   14.30   0
 -15  -3   6  259.95   15.08   0
 -13  -1  -4   20.46    7.38   0
 -12  -2  -3    5.40   11.14   0
 -12   2  -5   49.47    8.59   0
 -11   3  -5   45.15   12.12   0
 -11   5  -5   33.89   13.77   0
 -10   0   7    4.67   10.61   0
  -9  -3   4  181.78   14.63   0
  -8  -2   5  497.10   15.79   0
  -7   7  -4   28.20   12.91   0
  -6  -2  -1  402.17   20.09   0
  -6  -2   4  315.46   14.60   0
  -6   4   7    8.76    6.62   0
  -6   6  -4   22.29   11.94   0
  -5   1   6   23.80    7.11   0
  -3   3   6  202.32    8.52   0
  -2   8   5   39.25   12.06   0
  -2  10   0   -2.10   17.17   0
  -1   7   5   39.56   10.55   0
   0   4   5  492.07   11.38   0
   0   6   5   23.12   10.68   0
   0   8   4   63.57   12.71   0
   1   7   4    3.79   11.28   0
   2   4   4  804.93   16.24   0
   2   8   1  223.92   15.28   0
   2   8   2   70.48   12.16   0
   3   3   3  129.82   13.08   0
   3   7   2  105.04   13.16   0
   4   4   2  297.50   15.86   0
 -30  -6  -1   20.84   11.60   0
 -28  -2  -5   12.45    8.14   0
 -25  -5  -2   42.55   11.24   0
 -25  -3  -4   -4.39   10.18   0
 -25   1  -6    1.65   12.61   0
 -24  -4  -3    2.36   10.51   0
 -22   2  -6   -9.69   13.01   0
 -21   3  -6  152.42   15.86   0
 -20   4  -6   81.17   15.38   0
 -18  -2  -4 2854.26   27.30   0
 -18   0  -5    3.68    9.93   0
 -17  -3  -3   16.05   11.40   0
 -15   1  -5  636.96   17.73   0
 -14  -4  -1   17.83   10.99   0
 -13   7  -5    2.29   15.00   0
 -12  -4   0  355.83   18.85   0
 -12   6  -5   63.68   14.43   0
 -11  -3   5  448.90   15.81   0
  -9  -1  -3 2158.99   23.61   0
  -9   1  -4    5.14   10.62   0
  -6   0   6  904.67   14.38   0
  -6   2   7   61.78    9.96   0
  -6   4  -4  249.87   15.10   0
  -5  -1   5   34.07   11.05   0
  -5   3   7   78.58   10.30   0
  -5   5   7   88.17   10.76   0
  -2   4  -3  355.85   15.83   0
  -2   4   6   75.03    7.10   0
  -2   6   6   13.93   10.40   0
   0   0   3   41.13   12.41   0
   1   5   5   81.99   10.72   0
   2   6   4   22.42    7.33   0
   4   6   1  356.46   16.77   0
   4   6   2   33.53   10.62   0
 -32  -6  -1   14.23   13.68   0
 -26  -6   0   28.11   13.65   0
 -24   2  -6   41.89   13.14   0
 -23  -1  -5   53.17    8.39   0
 -21  -5  -1   14.77   11.29   0
 -18  -4  -2   53.38    8.94   0
 -18  -4   6    9.37   11.63   0
 -15  -1  -4   23.05   10.08   0
 -14  -2   7  269.98   14.55   0
 -14   2  -5  369.52   16.05   0
 -13  -3  -2 1792.93   25.02   0
 -13   3  -5   15.06   12.44   0
 -12   0  -4  146.39   11.46   0
 -12   4  -5   97.61   13.62   0
 -11  -1   7  198.61   12.43   0
 -10  -2   6 2465.91   25.22   0
  -8   2  -4   23.52   11.78   0
  -7   1   7    5.49    6.97   0
  -7   3  -4   10.20   11.29   0
  -7   9  -3    6.05   15.86   0
  -5   1  -3 4266.88   34.34   0
  -4   4   7  126.43   10.61   0
  -3  -1   4   12.59    7.66   0
  -2   8  -2   43.72   22.27   0
  -1   1   5    2.35    8.94   0
  -1   5   6   47.98    9.93   0
   0   2   5  826.10   14.32   0
   1   3   5  204.50   10.74   0
   1   9   1   66.00   15.69   0
   1   9   2   48.62   13.04   0
   2   2   4 1438.85   18.41   0
   2   8   3   12.82   11.02   0
   3   5   4    0.13   11.04   0
   3   7   0   25.90   16.48   0
   3   7   3    8.00   10.95   0
   4   4   0  217.88   22.39   0
   4   4   3    7.62   11.16   0
 -29  -3  -4    4.42   10.39   0
 -27  -5  -2   53.62   11.60   0
 -27  -3  -4   -1.90    7.02   0
 -26  -4  -3   10.12   10.31   0
 -25  -1  -5   51.93    8.78   0
 -24  -6   1    6.50   14.29   0
 -20  -2  -4   12.11    7.13   0
 -20   0  -5   -3.41    7.19   0
 -19  -3  -3  730.00   17.44   0
 -17  -3   7  226.10   14.25   0
 -17   1  -5  125.96   12.29   0
 -14  -2  -3   89.37   11.77   0
 -13  -3   6  274.69   14.88   0
 -13   5  -5   18.29   12.64   0
 -12  -4   4   33.11   14.18   0
 -10   8  -4   10.70   12.92   0
  -8   0   7   -3.01   10.13   0
  -7  -3   3  564.89   19.28   0
  -7  -1   6    1.88    7.16   0
  -7   5  -4    1.23   11.83   0
  -4  -2   3 1473.11   24.47   0
  -4   0  -2 5101.70   44.06   0
  -4   2  -3  381.49   16.03   0
  -3   1   6   85.11   10.29   0
  -3   3  -3  100.16   13.42   0
  -2   0   5    9.53    9.85   0
  -2   2   6   53.29    6.84   0
  -1  -1   2   36.24   15.32   0
  -1   3   6  278.59   10.95   0
   0   6  -2   52.38   18.13   0
   0   8   5    3.33   11.71   0
   1   1   4   28.38   10.34   0
   1   7   5   15.77   11.07   0
   1   9   3   31.42   11.95   0
   2   4   5  303.11   12.21   0
   2   8   0    9.00   16.05   0
   3   3   4  400.71   12.58   0
   4   6   3    5.87   10.68   0
   5   5   2 1013.39   20.02   0
 -31  -3  -4    5.43   11.02   0
 -29  -5  -2   15.10   10.64   0
 -29  -1  -5   23.96   11.04   0
 -28  -6   0    9.41   11.89   0
 -28  -4  -3   90.61   12.31   0
 -27  -1  -5   19.02    8.08   0
 -24  -6   4   39.97   21.82   0
 -22  -2  -4  302.01   13.42   0
 -22   0  -5   -0.62    9.51   0
 -20  -4  -2   68.41   11.67   0
 -17  -5   4   10.65   13.93   0
 -17  -1  -4   39.96   10.34   0
 -16   2  -5  345.76   15.33   0
 -14  -4   5    6.05   10.78   0
 -14   4  -5   64.31   12.87   0
 -14   6  -5   45.86   13.60   0
 -11  -1  -3  294.29   12.78   0
 -11   1  -4   -0.70   10.49   0
 -10  -2  -2  169.49   15.25   0
  -9   7  -4  732.24   24.68   0
  -8   0  -3    3.72   10.90   0
  -8   6  -4   39.35   16.66   0
  -4   0   6  105.30   11.06   0
  -4   2   7   21.53    9.60   0
  -3   3   7   11.91    9.62   0
  -3   5  -3  320.11   17.79   0
  -3   5   7    6.06    6.79   0
  -1  -1   3  663.19   17.84   0
   0   0   4   90.95   11.87   0
   0   4   6    1.47    9.15   0
   0   6   6   16.10   10.09   0
   2   6   5   78.08   11.00   0
   2   8   4   21.65   11.59   0
   3   7   4    4.96   10.60   0
   4   2   2  127.86   13.45   0
   4   4   4  347.60   14.19   0
   5   5   1  278.92   14.93   0
   5   5   3    9.85   10.74   0
 -31  -5  -2   12.53   10.45   0
 -30  -4  -3   32.86   10.29   0
 -24  -2  -4   34.65   10.49   0
 -24   0  -5    7.59   10.11   0
 -23  -5  -1   81.48   11.83   0
 -21  -3  -3  946.36   18.23   0
 -19  -5   0  351.14   16.58   0
 -19  -5   5  132.53   13.78   0
 -19   1  -5  309.67   11.71   0
 -16  -4  -1  439.66   15.86   0
 -16  -4   6   79.74   15.34   0
 -15   3  -5  344.12   12.32   0
 -15   5  -5   90.29   14.56   0
 -14   0  -4   80.22   10.50   0
 -12  -2   7   51.49    8.77   0
 -11  -3  -1    3.52   11.48   0
  -9  -1   7  407.48   11.33   0
  -8   4  -4   27.51   12.11   0
  -7  -1  -2  966.81   20.28   0
  -6  -2   5 2738.96   26.69   0
  -6   8  -3   32.78   17.97   0
  -5   1   7   14.43    6.73   0
  -2   4   7   92.44   10.12   0
  -1  -1   1 1068.70   41.81   0
  -1   7  -2  176.28   22.63   0
   0  10   1  137.23   17.02   0
   1   5   6  111.83   10.61   0
   3   1   2 2079.67   28.30   0
   3   5   5  322.56   12.48   0
   4   2   3  372.62   13.29   0
   4   6   0   17.55   13.97   0
   4   6   4   15.96   10.42   0
   5   3   2 3329.96   31.92   0
 -34  -4  -3   17.70   10.13   0
 -33  -5  -2    1.40   10.34   0
 -32  -4  -3    6.73    9.78   0
 -30  -6   0    3.03   12.94   0
 -26   0  -5   -3.06   10.47   0
 -22  -4  -2 1878.53   24.46   0
 -21   1  -5    4.71   10.48   0
 -19  -1  -4   76.26   10.84   0
 -18   2  -5 1583.32   24.46   0
 -17  -5   1   21.03   16.79   0
 -17   3  -5  253.08   14.85   0
 -16  -2  -3   19.47   10.26   0
 -16   4  -5  212.32   15.58   0
 -16   6  -5   30.30   14.27   0
 -15  -3  -2  809.05   16.15   0
 -15  -3   7  139.03   13.27   0
 -11  -3   6   18.26   11.42   0
 -10   2  -4   20.20    7.84   0
  -9  -3   5  411.80   15.42   0
  -9   3  -4   60.83   12.07   0
  -8  -2   6  102.32   11.47   0
  -7  -3   4 2975.34   32.16   0
  -6   0   7    3.23    7.15   0
  -5  -1   6   23.53   10.23   0
  -4  -2   4  255.70   12.53   0
  -4   6  -3    0.64   14.34   0
  -3  -1   5  204.32    9.01   0
  -2   0  -1    5.74   28.18   0
  -1   1   6  153.96   10.37   0
  -1   5   7   36.94   10.01   0
   0   2   6    5.92    8.74   0
   0   4  -2 1447.50   33.91   0
   1   1   5   -0.28    8.63   0
   1   3   6  180.41   11.14   0
   1   9   0    5.53   17.87   0
   2   2   5  142.04    9.80   0
   3   1   316460.24   59.41   0
   3   3   5  377.03   11.76   0
   4   2   1    5.76   16.95   0
   4   8   2   10.28   14.06   0
   5   3   3  256.20   12.98   0
   5   7   2  400.23   18.39   0
 -28  -2  -4    2.93   10.50   0
 -28   0  -5   -1.39   10.80   0
 -26  -6   1    3.62   12.48   0
 -26  -2  -4  144.69    9.33   0
 -25  -5  -1    5.64   10.40   0
 -23  -3  -3   71.16   10.67   0
 -23   1  -5   41.21   11.27   0
 -21  -5   6   16.26   15.90   0
 -20   2  -5    3.07   11.35   0
 -17   5  -5   88.10   13.59   0
 -16   0  -4   68.39   10.94   0
 -13   1  -4   17.94   10.45   0
 -12   8  -4   19.76   13.44   0
 -10  -4   3  694.57   26.98   0
 -10  -2   7 1233.64   20.16   0
  -9   5  -4  494.34   17.39   0
  -7   1  -3  113.26   10.41   0
  -7   1   8   16.57    7.73   0
  -5   7  -3    0.13   12.48   0
  -4   4  -3   13.69   13.01   0
  -3   1  -2 1669.02   26.47   0
  -3   1   7   42.85    9.56   0
  -2   2   7  127.08   10.03   0
  -1  -1   4  732.54   16.42   0
  -1   3   7    5.48    9.09   0
   2   4   6  207.02   10.57   0
   2   6   6    6.59   10.59   0
   3   7   5   30.89   11.54   0
   4   2   4  168.97   10.72   0
   4   4   5   48.32   10.31   0
   4   8   3   37.31   11.13   0
   5   3   1   32.02   13.03   0
   5   5   4    0.71    7.47   0
   5   7   3    1.02   10.83   0
   6   4   2 1842.06   24.51   0
 -32  -6   0   -3.32   10.38   0
 -30  -2  -4   62.35   11.41   0
 -30   0  -5   -7.57    7.83   0
 -25  -3  -3   20.17    9.87   0
 -25   1  -5   50.35   12.05   0
 -24  -6   2  159.82   22.70   0
 -24  -4  -2  211.55   12.98   0
 -21  -1  -4   22.37    7.30   0
 -19   3  -5  121.08   13.72   0
 -18  -2  -3 2669.61   26.37   0
 -18   4  -5  520.19   19.42   0
 -18   6  -5    4.62   14.09   0
 -13  -3   7   53.87   11.83   0
 -13  -1  -3  872.46   15.51   0
 -12  -4   5   98.83   12.21   0
 -12  -2  -2 1452.98   22.00   0
 -12   2  -4   -7.70   10.93   0
 -11   7  -4  185.67   16.97   0
 -10   0  -3    7.27    9.97   0
 -10   6  -4    2.97   12.73   0
  -9  -3   0   85.63   15.86   0
  -8   0   8  206.17   12.07   0
  -7  -1   7   -3.52    7.32   0
  -6   2  -3   91.13   12.50   0
  -2   0   6   10.59    6.83   0
   0   0   5   27.81    6.99   0
   0   4   7   14.81    9.37   0
   2   0   2 6665.16   49.04   0
   2   0   3    7.11   10.81   0
   3   1   1 4810.08   54.48   0
   3   1   4  475.48   12.88   0
   3   9   2   65.48   12.98   0
   3   9   3   17.05   12.37   0
   4   6   5    0.91    7.03   0
   4   8   1  120.16   14.45   0
   4   8   4   43.12   11.88   0
   5   3   4    3.22    9.40   0
   5   7   1    4.65   13.66   0
   5   7   4    1.26   10.30   0
   6   4   3   -1.96    7.55   0
   6   6   2  126.47   12.62   0
   6   6   3   12.23   11.37   0
 -34  -6   0    3.75    9.46   0
 -32  -2  -4    4.35    7.81   0
 -27  -5  -1   88.05   11.49   0
 -27  -3  -3  207.78   12.36   0
 -27   1  -5    6.30   11.72   0
 -23  -1  -4   37.40    9.88   0
 -22   2  -5   10.81    7.83   0
 -21  -5   0   26.13   11.11   0
 -21   3  -5   -1.15   11.49   0
 -19   5  -5   24.03   12.99   0
 -18  -4  -1    8.44    9.94   0
 -18   0  -4 7517.36   47.25   0
 -17  -5   5  293.29   19.03   0
 -17  -3  -2   67.70    8.25   0
 -15  -5   3   35.58   19.35   0
 -15   1  -4   25.39    9.97   0
 -14  -4   0   87.52   12.56   0
 -14  -4   6    7.18   10.75   0
 -11   3  -4   20.11   12.00   0
 -10  -4   2  495.94   38.10   0
 -10   4  -4   29.51   12.34   0
  -9   9  -3   33.75   16.78   0
  -8  -2  -1  229.30   16.29   0
  -6  -2   6  158.54   11.17   0
  -5   1   8   25.64   10.41   0
  -5   3  -3  264.44   13.81   0
  -4  -2   5  125.88   11.77   0
  -4   0   7    2.16    6.93   0
  -2   2  -2 1412.00   27.64   0
  -1   3  -2  207.98   14.91   0
   1   5   7   30.20    9.86   0
   2   0   4 1457.74   19.23   0
   2   2   6   62.37    8.89   0
   3   5   6   38.03    7.19   0
   5   5   5   84.60   10.15   0
   6   4   4  306.89   12.70   0
   6   6   4   20.70    9.74   0
 -29  -5  -1   55.16   10.40   0
 -29  -3  -3    3.99    9.86   0
 -29   1  -5    8.83    7.48   0
 -28  -6   1    9.11   12.53   0
 -26  -4  -2  167.26    9.41   0
 -26   2  -5   17.47   12.10   0
 -25  -1  -4   -2.09   10.10   0
 -24   2  -5    9.20    8.20   0
 -21   5  -5    0.33   13.57   0
 -20  -2  -3  487.13   14.69   0
 -20   4  -5    5.95    8.66   0
 -19  -5   6  188.94   17.02   0
 -15  -1  -3   15.08    9.60   0
 -14   8  -4   30.31   15.66   0
 -11   5  -4  169.89   15.09   0
 -10  -4   4  599.46   18.79   0
  -9  -3   6   15.27   11.51   0
  -9  -1  -2   40.95   11.60   0
  -8  -2   7   -0.32   10.64   0
  -7  -3   5 2177.37   25.50   0
  -6   0  -2   17.84   12.65   0
  -6   0   8   84.13   10.48   0
  -5  -1  -121739.95  104.65   0
  -5  -1   7   20.55    9.75   0
  -3  -1   6   76.28    7.51   0
  -2  -2   3  229.41   13.86   0
  -1  -1   5    0.46    9.87   0
  -1   1   7   27.56    9.13   0
   0   2   7   84.61    9.74   0
   1   1   6   25.18    8.82   0
   1   3   7   78.12    9.66   0
   3   1   5  202.39    9.99   0
   3   3   6   26.12    5.97   0
   3   9   1    7.43   13.71   0
   4   2   5    9.69    8.95   0
   4   4   6  129.82    9.92   0
   5   3   5   21.55    9.22   0
   6   4   1  868.42   21.70   0
   6   6   1  489.25   19.25   0
   7   5   2   28.19   10.50   0
   7   5   3    6.33   10.83   0
 -35  -3  -3   -5.59    9.86   0
 -33  -3  -3    6.92    9.84   0
 -31  -5  -1    9.03    9.43   0
 -31  -3  -3   39.04    9.81   0
 -29  -1  -4   10.90   10.23   0
 -28  -4  -2   11.45    9.95   0
 -28   2  -5   -5.54   11.39   0
 -27  -1  -4    8.16    9.68   0
 -25   3  -5   18.42   12.25   0
 -24  -6   5    2.30   16.21   0
 -23   3  -5    3.09    8.21   0
 -22   4  -5    5.99   12.34   0
 -20   0  -4   39.26    8.39   0
 -19  -3  -2    6.29    9.65   0
 -17   1  -4   59.37   10.49   0
 -16  -4   7   49.12   12.76   0
 -15  -5   4   89.24   15.60   0
 -14   2  -4    2.76   11.12   0
 -13  -3  -1  127.08   12.34   0
 -13   7  -4   40.21   13.92   0
 -12   0  -3   -1.64    9.05   0
 -12   6  -4   35.26   13.55   0
 -11  -3   7  136.46   11.90   0
  -9   1  -3 2202.14   25.56   0
  -5   5  -3    6.86   10.72   0
  -2  -2   4  340.89   13.44   0
   0   0   6   24.66    9.75   0
   2   4   7   41.26    7.23   0
   4   6   6    5.05    7.51   0
   5   7   5   20.99    7.69   0
   6   2   3   97.77   11.09   0
   6   4   5  169.64   11.14   0
   6   6   5   42.42    9.94   0
   7   5   4   17.78   10.18   0
 -35  -5  -1   -1.87    9.73   0
 -33  -5  -1    8.00    9.06   0
 -33  -1  -4   16.16   10.53   0
 -32  -4  -2    4.05    9.51   0
 -31  -1  -4   11.75   10.98   0
 -30  -6   1    4.47   11.24   0
 -30  -4  -2   73.81    8.83   0
 -27   3  -5   60.96   13.43   0
 -24   4  -5   45.36   13.20   0
 -23  -5   0   34.14   10.87   0
 -23   5  -5    7.17    9.63   0
 -22  -2  -3  817.65   15.73   0
 -22   0  -4 1189.80   20.40   0
 -20  -4  -1  118.78   11.33   0
 -14  -2  -2    7.26   10.13   0
 -13   3  -4   61.64    8.65   0
 -12  -4   1  966.40   36.20   0
 -12  -4   6   18.86   12.66   0
 -12   4  -4   83.03    9.73   0
  -8   8  -3   63.41   13.76   0
  -7  -1   8   31.41   10.73   0
  -5  -3   3  512.03   18.26   0
  -5  -3   4  447.20   15.44   0
  -5   9  -2   22.53   17.24   0
  -3   1   8   36.88    7.57   0
  -2  -2   2  127.07   17.02   0
  -2   0   7    2.54    6.33   0
   1  -1   3  515.12   13.68   0
   1  -1   4   32.90   10.57   0
   2   0   5    0.06    8.51   0
   5   1   3 5019.47   33.03   0
   5   5   0   96.59   15.73   0
   5   5   6    3.17    9.92   0
   6   2   2 1620.64   23.46   0
   6   2   4   62.35    9.54   0
   6   8   3   41.64   10.95   0
   6   8   4   -4.70   11.18   0
   7   3   3    2.21   10.35   0
   7   7   3    7.01   11.35   0
 -36  -4  -2    8.72    9.58   0
 -34  -4  -2    7.51    6.65   0
 -32  -6   1    4.79   11.20   0
 -26   4  -5   12.99    9.51   0
 -24  -2  -3   56.99   10.14   0
 -24   0  -4   12.98    9.68   0
 -21  -3  -2 1056.19   19.36   0
 -19   1  -4   64.62   10.93   0
 -17  -1  -3  104.37    8.23   0
 -16   2  -4   42.68   11.54   0
 -15   7  -4    0.60   15.47   0
 -13   5  -4    7.09   11.57   0
 -11   9  -3   37.24   16.32   0
 -10  -4   5  235.46   13.49   0
  -8   2  -3   57.78    8.54   0
  -7   3  -3    4.59   11.24   0
  -7   7  -3    6.78   11.42   0
  -6  -2   7   61.49   10.55   0
  -6   4  -3    4.69    9.55   0
  -6   6  -3   21.67   11.44   0
  -4  -2   6    5.38    9.28   0
  -4   0   8   24.23   10.16   0
  -3  -1   7   41.86    9.89   0
  -1  -1   6  159.88   10.32   0
  -1   5  -2   49.69   13.82   0
   1   1   7   21.42    8.77   0
   2   2   7   44.27    8.95   0
   3   1   6    4.41    8.91   0
   3   3   7   20.14    8.78   0
   4   2   6    0.15    6.06   0
   5   1   4   17.61    8.57   0
   5   3   6   11.05    8.85   0
   5   9   3    3.21   11.38   0
   6   8   2   14.69   10.32   0
   7   3   2  768.52   17.77   0
   7   3   4    7.98    6.51   0
   7   5   5   19.73    9.88   0
   7   7   2  246.66   13.71   0
   7   7   4   44.82   10.85   0
   8   4   3  191.93   12.05   0
   8   6   3  379.42   14.01   0
 -34  -6   1   43.13   12.69   0
 -28   0  -4   79.59   10.53   0
 -26  -6   2   21.36   15.13   0
 -26  -2  -3   58.36    9.79   0
 -26   0  -4  394.52   12.00   0
 -25  -5   0 1014.08   23.45   0
 -22  -6   4    5.63   20.94   0
 -22  -4  -1   48.54    9.86   0
 -21   1  -4   12.60   10.19   0
 -19  -5   1  654.31   23.27   0
 -19  -1  -3  892.91   16.99   0
 -17  -5   6  153.99   13.81   0
 -15  -5   5    5.62   13.17   0
 -15   3  -4   40.69   11.86   0
 -14  -4   7   93.21   12.80   0
 -14   0  -3    8.78    8.55   0
 -14   4  -4   87.05   12.06   0
 -14   6  -4   27.79   12.29   0
 -11   1  -3  290.70   12.78   0
  -9  -3   7   27.42   10.90   0
  -7  -3   6   41.05    7.54   0
  -5  -3   5  106.80   11.27   0
  -5   1  -2 1499.35   25.34   0
  -2  -2   5   55.58    7.45   0
  -1   1   8   45.94    9.64   0
   0  10   0    4.92   21.04   0
   1  -1   2  202.18   13.11   0
   1  -1   5    8.24    9.02   0
   2   0   1   -1.21   17.42   0
   2  10   1    1.44   13.98   0
   4   0   3    4.37   10.41   0
   4   4   7   38.28    6.86   0
   5   1   2 1551.02   22.01   0
   5   9   2   40.67   11.07   0
   6   2   5   32.81    8.64   0
   6   4   6  427.11   10.42   0
   6   6   6   17.29    9.52   0
   7   3   5   12.42    8.72   0
   7   5   1  390.22   15.90   0
   7   7   5   29.85   10.87   0
   8   4   2    8.74   10.61   0
   8   4   4   23.40    6.77   0
   8   6   2   38.98   12.99   0
   8   6   4   36.58   10.21   0
 -34   0  -4   74.44   11.79   0
 -32   0  -4   11.12   10.89   0
 -30  -2  -3   23.48    9.69   0
 -30   0  -4   69.76   11.23   0
 -28  -2  -3   53.23    7.31   0
 -23  -3  -2   27.79    7.02   0
 -23   1  -4   26.88   10.35   0
 -18   2  -4 3026.36   27.16   0
 -17   7  -4    9.55   12.94   0
 -16  -4   0  384.42   15.33   0
 -16  -2  -2  305.03   13.24   0
 -15  -3  -1   36.74   10.46   0
 -15   5  -4   -3.01   10.40   0
 -11  -1  -2  184.18    9.86   0
 -10  -2  -1   14.08   11.95   0
  -8   0  -2   70.23   11.53   0
  -5  -1   8   32.05    6.76   0
  -2   0   8   -3.50    9.99   0
   0   0   7   27.69    6.95   0
   2   0   6    6.39    6.08   0
   4   0   4 3164.80   23.97   0
   5   1   5  330.88    8.67   0
   7   5   6   10.84    9.75   0
   8   4   5  183.77   10.74   0
   8   6   5   21.08   10.07   0
   9   5   3  343.77   13.72   0
   9   5   4  661.71   14.93   0
 -36  -2  -3   13.92   10.65   0
 -34  -2  -3    8.33   10.39   0
 -32  -2  -3   28.24    7.25   0
 -27  -5   0   -4.94    9.44   0
 -25  -3  -2  160.84   11.35   0
 -25   1  -4    7.77    9.64   0
 -24  -4  -1   44.67    9.74   0
 -22  -6   5    2.76   17.34   0
 -21  -1  -3 2566.53   25.27   0
 -20   2  -4    7.75   10.88   0
 -17   3  -4   54.34    8.51   0
 -16   0  -3    1.23    8.93   0
 -16   4  -4   66.48   12.39   0
 -16   6  -4   42.10   13.91   0
 -10  -4   6    5.80   11.52   0
 -10   2  -3   23.04   11.19   0
 -10   8  -3    9.03   12.10   0
  -8  -4   4  978.54   21.76   0
  -7   5  -3    6.35   10.11   0
  -6  -2   0  129.01   18.63   0
  -5  -3   2   19.08   15.26   0
  -4  -2   7   32.15   10.33   0
  -4   8  -2    7.28   16.33   0
  -2  -2   6   58.28    9.83   0
  -1  -1   7   36.49    9.46   0
   3   1   7   66.73    9.45   0
   4   0   5   -7.20    8.32   0
   4   2   7   24.64    8.95   0
   5   3   7   14.71    8.88   0
   6   2   6  500.85   12.07   0
   7   3   6   10.94    8.48   0
 -29  -5   0   47.68   10.24   0
 -29  -3  -2   31.36    9.21   0
 -29   1  -4   13.75   10.61   0
 -28  -6   2    3.35   13.14   0
 -27  -3  -2  135.24   10.99   0
 -27   1  -4    7.24    7.07   0
 -26  -4  -1  196.86   12.32   0
 -23  -1  -3   42.61   10.32   0
 -22   2  -4  279.46   13.65   0
 -19   3  -4   32.91   11.73   0
 -19   7  -4   11.82   13.86   0
 -18  -2  -2   33.42    9.91   0
 -18   4  -4   53.83   12.01   0
 -18   6  -4    6.87   13.42   0
 -17   5  -4   -0.21   10.76   0
 -15  -5   6    7.00   13.50   0
 -13   1  -3  791.54   17.05   0
 -12  -4   7   37.70   12.08   0
  -9   3  -3  719.90   17.52   0
  -9   7  -3    6.78   14.17   0
  -8  -4   3 1503.38   32.89   0
  -8  -4   5  109.98   12.21   0
  -8   4  -3  152.14   12.56   0
  -8   6  -3  234.96   14.69   0
  -7  -3   7   58.74   11.27   0
  -5  -3   6  177.67   13.22   0
  -4   2  -2  115.61   13.85   0
  -3  -1   8   36.71    9.83   0
  -2   4  -2  234.61   16.90   0
  -2   6  -2    6.54   13.21   0
   0  -2   4  150.10   11.56   0
   1  -1   6   29.27    6.73   0
   4   0   2 5058.90   40.54   0
   5   1   6   23.96    6.16   0
   6   4   7  157.64    8.42   0
   6   8   1   82.62   13.96   0
   7   7   1   13.82   12.42   0
   8   2   3   86.03   10.34   0
   8   2   4   24.57    9.45   0
   8   4   6  189.65   10.67   0
   8   6   6    1.56   10.31   0
   8   8   3   89.80   12.15   0
   8   8   4   52.02   11.50   0
   9   3   3  856.36   16.64   0
   9   3   4   63.09    9.82   0
   9   5   2  196.56   12.59   0
   9   5   5  254.35    9.76   0
   9   7   3   15.32   10.82   0
   9   7   4  867.60   17.70   0
 -37  -3  -2    7.18    9.68   0
 -35  -3  -2   -1.44    8.85   0
 -33  -3  -2    7.95    9.16   0
 -33   1  -4   26.62    7.55   0
 -31  -5   0   16.46    9.18   0
 -31  -3  -2  137.73   10.61   0
 -31   1  -4   16.28    7.49   0
 -28  -4  -1   20.46    8.74   0
 -25  -1  -3   54.90   10.47   0
 -24  -6   3   98.50   22.86   0
 -24   2  -4   52.43   10.65   0
 -21  -5   1   50.51   12.52   0
 -21   3  -4   10.25   10.69   0
 -19   5  -4   13.55   11.41   0
 -18   0  -3   13.32    8.94   0
 -17  -3  -1  731.24   17.34   0
 -13  -5   4   13.46   13.65   0
 -13  -1  -2  825.47   17.08   0
 -11  -3   0    1.64   12.67   0
  -3  -3   4   52.35   10.39   0
  -3   3  -2 1320.60   24.91   0
  -3   7  -2   75.00   15.21   0
   0  -2   3  218.73   12.97   0
   0  -2   5  861.36   16.05   0
   0   0   8   22.41    9.55   0
   2   0   7    4.54    5.91   0
   3  -1   315979.18   61.10   0
   3  -1   4  472.57   11.45   0
   3  -1   5  215.83   11.23   0
   4   0   6  167.84    9.73   0
   6   2   1  417.61   18.76   0
   7   1   3  119.51   10.94   0
   7   1   4   10.28    6.09   0
   7   1   5  192.14    9.40   0
   7   3   1  900.32   21.12   0
   7   9   3   23.24   10.76   0
   8   2   5  120.15    9.70   0
   9   3   5  552.18   12.62   0
   9   5   6    9.82    9.64   0
   9   7   5   13.33   10.12   0
  10   4   4   44.69    9.65   0
  10   6   3   71.49   11.03   0
  10   6   4   14.44    9.78   0
 -38  -4  -1    5.49    9.60   0
 -37  -5   0   -7.37    9.75   0
 -35  -5   0   -3.09    8.79   0
 -34  -4  -1    9.86    9.11   0
 -33  -5   0   50.96    9.68   0
 -32  -4  -1    4.73    8.84   0
 -30  -6   2    7.28   10.68   0
 -30  -4  -1   30.81    9.28   0
 -30   2  -4   79.13   11.92   0
 -29  -1  -3   -3.15    9.33   0
 -28   2  -4   -3.00   10.57   0
 -27  -1  -3    4.69    6.90   0
 -26   2  -4  173.50    9.76   0
 -23   3  -4   24.53   11.46   0
 -20  -2  -2    7.20    9.23   0
 -20   4  -4   77.24   12.46   0
 -20   6  -4   43.75   14.22   0
 -18  -4   0    6.82    8.22   0
 -15   1  -3    4.26    9.83   0
 -13  -5   5    2.01   10.40   0
 -12   2  -3    6.40   10.32   0
 -12   8  -3   70.22   16.81   0
 -10  -4   7  504.54   18.72   0
  -7  -1  -1  371.70   15.96   0
  -3  -3   5  142.51   11.42   0
  -2  -2   7  134.27   11.23   0
   1  -1   7   10.15    9.19   0
   4   8   0   38.50   17.14   0
   5   1   7  845.93   14.12   0
   5   7   0   14.28   15.47   0
   5   9   1    5.87   12.84   0
   6   0   4  156.05   10.43   0
   6   2   7   82.40    7.23   0
   7   3   7   15.41    8.60   0
   8   4   7   77.11    9.79   0
   8   8   2  116.06   11.45   0
   9   7   2  348.27   16.56   0
  10   4   3   15.37    6.87   0
  10   4   5   45.39    9.48   0
  10   6   5   58.25   10.85   0
 -37  -1  -3   21.67    8.34   0
 -36  -4  -1   12.30    6.93   0
 -35  -1  -3   18.60    7.45   0
 -33  -1  -3   -3.53    6.91   0
 -32  -6   2    0.24   10.39   0
 -32   2  -4   -5.09    8.02   0
 -31  -1  -3    9.63    6.33   0
 -27   3  -4    9.58   11.07   0
 -25   3  -4  -10.51   11.64   0
 -22  -2  -2   82.94   10.12   0
 -22   4  -4   84.84   13.02   0
 -22   6  -4   43.87   14.07   0
 -21   5  -4    4.87    8.30   0
 -20   0  -3    9.18    6.50   0
 -12  -2  -1  534.76   16.03   0
 -11   3  -3  268.88   13.50   0
 -10   0  -2    7.30    9.65   0
  -9   5  -3  314.15   15.16   0
  -8  -4   6   -0.63   10.78   0
  -7   1  -2  923.84   19.67   0
  -7   9  -2   -0.49   13.94   0
  -5  -3   7   72.16   11.29   0
  -4   0  -1    1.92   15.48   0
  -4  10  -1   19.17   22.46   0
  -3  -3   3 1386.86   24.56   0
  -1  -1   8   39.75    9.94   0
   0  -2   6    3.53    8.66   0
   3  -1   6   -0.60    8.72   0
   6   0   5    1.46    7.99   0
   7   1   6   -2.50    8.40   0
   7   9   2   -2.00   12.96   0
   8   2   2   91.91   11.58   0
   8   2   6  321.44    8.92   0
   8   4   1   13.12   10.69   0
   8   6   1   55.89   10.75   0
   9   3   2  110.40   11.29   0
   9   3   6  244.56    8.30   0
  10   4   6   91.39    9.45   0
  10   6   6   44.61   10.78   0
  11   5   4  261.10   12.26   0
  11   5   5   74.81   10.33   0
 -34  -6   2   13.05   10.75   0
 -31   3  -4    4.52   11.89   0
 -29   3  -4    4.99    8.39   0
 -26   4  -4   -8.26   11.91   0
 -25   5  -4    1.01   11.67   0
 -24   4  -4   21.48    8.25   0
 -24   6  -4    3.87    9.36   0
 -23  -5   1    2.93   10.74   0
 -23   5  -4   37.98    9.36   0
 -22   0  -3    8.85    6.63   0
 -19  -3  -1  505.39   14.40   0
 -17  -5   2  158.62   21.18   0
 -17   1  -3  116.34   10.52   0
 -15  -1  -2  800.67   14.81   0
 -13  -5   6   13.56   11.10   0
 -11   7  -3    1.24   11.95   0
 -10   4  -3   25.92   10.30   0
 -10   6  -3   53.56   12.22   0
  -3  -3   6  257.66   12.59   0
   2   4  -1  776.68   40.06   0
   2   6  -1  332.24   35.37   0
   4   0   7    7.38    5.69   0
   5   1   121370.29   98.93   0
   5   3   0    8.92   15.71   0
   6   0   3    5.44    6.76   0
   6   0   6  272.38   10.51   0
  10   4   2   17.12   10.28   0
  10   6   2   11.69    9.90   0
  10   8   4   19.93   10.85   0
  11   5   3  161.41   11.65   0
  11   7   4  329.62   14.10   0
 -30   4  -4   20.49   12.61   0
 -28   4  -4   26.57    9.32   0
 -27   5  -4   10.23    9.57   0
 -26  -2  -2  147.50   10.55   0
 -26   0  -3   12.94    9.10   0
 -24  -2  -2    7.16    6.59   0
 -24   0  -3   -1.82    6.50   0
 -21  -3  -1  498.64   13.60   0
 -20  -6   5   89.63   19.57   0
 -20  -4   0    5.61    8.63   0
 -14   2  -3   83.99    8.56   0
 -14   8  -3   15.29   13.74   0
  -8  -4   7   10.56   13.70   0
  -6  -4   4 1370.79   23.50   0
  -6  -4   5 1241.56   21.82   0
  -3   5  -2  170.40   15.29   0
   0  -2   7   78.08   10.05   0
   2  -2   4 1481.80   19.70   0
   2  -2   5  136.30   10.62   0
   3  -1   7   64.63    9.32   0
   5  -1   4   15.31    9.58   0
   5  -1   5  366.08   11.98   0
   6   6   0  157.65   19.85   0
   7   1   2  876.85   16.02   0
   7   1   7    4.06    8.24   0
   8   2   7   27.64    6.42   0
   9   1   4    0.51    7.49   0
   9   1   5  623.33   12.39   0
   9   3   7   15.52    8.51   0
  10   2   4   24.39    6.06   0
  10   2   5    9.00    5.93   0
  10   8   3   13.11   10.17   0
  11   3   4   24.25    6.92   0
  11   3   5   47.00    9.48   0
  11   5   6   52.11    7.70   0
  11   7   3    0.16   10.88   0
  11   7   5    1.22    7.44   0
  12   6   4   52.69   10.28   0
  12   6   5   79.10   11.11   0
 -38  -2  -2    6.65    9.61   0
 -36  -2  -2    4.67    9.37   0
 -36   0  -3   -5.29    7.12   0
 -34  -2  -2   15.56    9.01   0
 -34   0  -3    1.06    9.60   0
 -32  -2  -2    7.64    9.60   0
 -32   0  -3  -15.28    9.28   0
 -30  -2  -2  394.06   13.60   0
 -30   0  -3    2.83    9.28   0
 -28  -2  -2  267.43   12.38   0
 -28   0  -3    6.39    6.04   0
 -25  -5   1  112.62   12.12   0
 -19   1  -3  865.92   15.91   0
 -17  -1  -2   54.12   10.74   0
 -16   2  -3   16.12    9.99   0
 -13   3  -3    5.71   10.83   0
 -13   7  -3    2.38   11.74   0
 -12   0  -2  166.79   11.63   0
 -12   4  -3  241.40   13.08   0
 -11  -5   5  152.34   14.34   0
 -11   5  -3  170.09   13.57   0
  -6  -4   6  117.67   11.72   0
  -6   2  -2 1562.62   24.06   0
  -3  -3   7   24.25   10.07   0
  -3  -1   0   86.75   31.04   0
  -1  -3   4 1537.13   21.10   0
  -1  -3   5  132.90   10.75   0
   0  -2   2 1255.63   25.94   0
   0   8  -1  136.06   26.17   0
   2  -2   6   59.71    9.23   0
   3  -1   2 2039.62   28.12   0
   4   2   0  395.77   29.18   0
   4  10   1   45.81   16.74   0
   9   5   1  943.59   21.43   0
   9   9   3   41.47   11.52   0
  10   2   3   26.04    9.82   0
  10   2   6   22.42    8.43   0
  11   3   3  324.78   12.23   0
  11   3   6   31.56    8.36   0
  12   4   4   73.35    7.82   0
  12   4   5   97.92    7.72   0
 -26  -6   3   38.69   14.61   0
 -23  -3  -1   73.86    9.63   0
 -23   1  -3   51.73   10.17   0
 -22  -4   0  977.83   19.55   0
 -21   1  -3 2493.22   23.63   0
 -19  -1  -2   62.26   10.15   0
 -16   8  -3   23.74   14.10   0
 -14  -4   1   87.63   14.79   0
 -14  -2  -1 1080.47   19.77   0
 -13  -3   0   56.88   12.29   0
 -12   6  -3  279.98   16.07   0
 -11  -5   6    3.40   12.26   0
  -9   1  -2    6.54   10.22   0
  -6   8  -2   11.76   13.40   0
  -1  -3   6  238.04   11.60   0
   2  -2   3  842.14   17.45   0
   3   9   0    0.27   21.12   0
   5  -1   3 5336.34   34.84   0
   5  -1   6   23.19    6.26   0
   6   0   7    7.62    5.99   0
   6   4   0 1129.17   31.58   0
   8   0   4  139.86    9.70   0
   8   0   5    0.21    7.68   0
   9   1   3 2179.24   21.08   0
   9   1   6   96.56    6.66   0
  11   5   2   -1.62    9.64   0
  12   4   3  286.08   12.28   0
  12   4   6   85.08    7.86   0
  12   6   3  192.07   12.60   0
  13   5   4    9.58    9.62   0
  13   5   5   10.65    9.14   0
 -39  -3  -1   -2.87    9.95   0
 -37  -3  -1   11.53    9.04   0
 -37   1  -3   20.96   10.55   0
 -35   1  -3   -2.47    9.61   0
 -27  -5   1    7.46    7.78   0
 -27  -3  -1    5.76    8.42   0
 -27   1  -3    7.54    9.09   0
 -25  -3  -1   50.33    9.49   0
 -25   1  -3   37.90    9.64   0
 -24  -4   0 1621.84   23.25   0
 -18   2  -3 2581.80   27.07   0
 -18   8  -3   -3.44   13.53   0
 -15   3  -3   86.49   11.81   0
 -15   7  -3   -0.92   11.94   0
 -14   4  -3  115.06   12.32   0
 -13  -5   3    6.69   18.41   0
 -13   5  -3   94.52   11.47   0
 -11  -5   4    0.00   11.87   0
  -9  -1  -1 2885.19   32.14   0
  -9   9  -2    9.76   14.51   0
  -6  -4   7    2.93   10.14   0
  -5   3  -2 3214.15   34.27   0
  -5   7  -2  260.44   18.30   0
  -4   4  -2  218.28   14.07   0
  -4   6  -2   37.40   13.15   0
   1   3  -1 7800.15   92.23   0
   2  -2   7   29.88    9.17   0
   5  -1   7  834.59   14.35   0
   6   0   2   10.90   10.61   0
   8   0   6  245.84    9.82   0
   9   1   7   57.73    8.76   0
  10   2   7    5.40    8.22   0
  10   8   2  102.10   13.00   0
  11   3   7   32.04    8.75   0
  12   8   4   42.60   11.10   0
  13   5   6   31.44    9.55   0
  13   7   4   45.44   10.81   0
  13   7   5   22.58   10.19   0
 -39  -1  -2   -6.05    9.68   0
 -38  -4   0   12.61    8.72   0
 -37  -5   1    6.25    9.03   0
 -35  -5   1   44.49    9.62   0
 -35  -3  -1   -5.67    8.87   0
 -33  -5   1    5.28    8.04   0
 -33  -3  -1   20.58    8.55   0
 -33   1  -3   -2.50    6.75   0
 -31  -5   1   10.13    7.83   0
 -31  -3  -1   34.73    8.74   0
 -31   1  -3   -4.80    6.35   0
 -29  -5   1  122.74   10.30   0
 -29  -3  -1    3.97    7.74   0
 -29   1  -3    3.30    6.53   0
 -26  -4   0  415.33   13.89   0
 -21  -1  -2  102.89    7.72   0
 -20   2  -3  409.70   14.20   0
 -17   3  -3   20.31   10.42   0
 -14   0  -2  153.46    8.76   0
 -14   6  -3   80.57   12.73   0
  -4  -4   5   72.64   10.73   0
  -1  -3   7   -1.94    9.79   0
   4  -2   5    6.78    9.51   0
   7  -1   5  194.08   10.38   0
   8   0   3    3.86    8.40   0
   8   8   1   20.45   11.36   0
   9   7   1   46.18   12.28   0
  11   1   5   85.19    8.47   0
  11   7   2   33.86    9.55   0
  12   2   4   -0.33    8.12   0
  12   2   5   71.22    6.24   0
  12   2   6   52.99    8.26   0
  13   3   4   79.63    9.44   0
  13   3   5    1.55    6.07   0
  13   3   6   40.41    8.76   0
  13   5   3   76.45   10.09   0
  14   4   5   85.21    9.86   0
  14   6   5   81.89   11.02   0
 -37  -1  -2   -6.51    9.44   0
 -36  -4   0   22.89    8.90   0
 -36   2  -3   21.29   10.26   0
 -35  -1  -2   -3.36    8.96   0
 -34  -4   0   38.39    9.00   0
 -32  -4   0   28.04    8.68   0
 -30  -4   0   14.99    9.31   0
 -28  -6   3    4.40   10.88   0
 -28  -4   0  141.95   11.18   0
 -25  -1  -2   56.55    8.84   0
 -24   2  -3   68.53   10.33   0
 -23  -1  -2   16.51    6.43   0
 -22   2  -3  833.90   17.53   0
 -18  -6   5   14.31   14.94   0
 -17   7  -3   -0.93   11.67   0
 -16  -2  -1  165.97   11.16   0
 -16   4  -3   42.68   11.33   0
 -16   6  -3   43.52   10.53   0
 -15   5  -3   15.51   10.11   0
  -6  -4   3    6.50   11.40   0
  -4  -4   4  849.24   19.86   0
  -4  -4   6   53.40   11.17   0
  -1  -3   3 1001.41   19.99   0
   1  -3   5  216.90   11.10   0
   1  -3   6  162.97   10.67   0
   1   7  -1   46.78   19.78   0
   4  -2   4  197.81   11.17   0
   4  -2   6    1.30    6.27   0
   7  -1   4   10.84    8.66   0
   7  -1   6    4.56    8.35   0
   8   0   7   -6.27    6.12   0
   9   9   2    3.41    9.41   0
  10   2   2  189.95   13.02   0
  11   1   4   14.34    5.47   0
  11   1   6    9.81    7.10   0
  11   3   2   67.80   10.45   0
  12   6   2   59.62   10.49   0
  12   8   3   75.46   10.64   0
  13   7   3    8.77   10.38   0
  14   4   4   99.16    9.35   0
  14   4   6  785.33   15.69   0
  14   6   4   18.18    6.64   0
 -34   2  -3   12.43    7.01   0
 -33  -1  -2    3.29    6.60   0
 -32  -6   3    7.55   11.46   0
 -32   2  -3   26.08   10.13   0
 -31  -1  -2  113.34    7.91   0
 -30  -6   3    3.99   10.00   0
 -30   2  -3   14.49    9.56   0
 -29  -1  -2   31.53    7.10   0
 -28   2  -3   37.25   10.25   0
 -27  -1  -2   18.75    6.80   0
 -26   2  -3   65.16    7.98   0
 -21   3  -3  847.07   18.96   0
 -19   3  -3  708.45   15.66   0
 -19   7  -3    7.98   12.29   0
 -18   4  -3  627.46   17.71   0
 -17   5  -3    9.14   10.61   0
 -16   0  -2  109.06    7.80   0
 -11   1  -2  193.43    9.73   0
 -11   9  -2    4.60   14.64   0
  -9  -5   5   36.64    9.84   0
  -9  -5   6   29.78   10.42   0
  -8  -2   0 1708.94   32.58   0
  -8   2  -2   89.30    8.92   0
  -8   8  -2  103.11   14.98   0
  -6   0  -1    8.65   16.45   0
  -4  -4   7  119.60   11.14   0
   1  -3   4  210.33   11.60   0
   4  -2   7   15.61    8.91   0
   4   0   1    4.31   19.70   0
   7  -1   7    6.01    8.42   0
   7   9   1  103.19   15.76   0
   9   3   1 1507.04   23.95   0
  10   0   5    2.47    5.63   0
  10   0   6  180.07    9.25   0
  10   6   1  246.54   14.32   0
  11   1   7    6.42    8.16   0
  11   9   3   43.12   11.02   0
  12   2   3    2.82    9.26   0
  12   2   7   18.67    5.83   0
  12   4   2  977.50   17.43   0
  13   3   3    2.21    9.22   0
  13   3   7   10.93    8.24   0
  15   5   4    1.96    9.25   0
  15   5   5  125.28   10.36   0
  15   5   6  161.33   11.23   0
 -40  -2  -1   -2.97    8.85   0
 -40   0  -2   38.50   10.07   0
 -35   3  -3   22.13   10.64   0
 -33   3  -3    4.00   10.71   0
 -31   3  -3   33.29   10.96   0
 -25   3  -3   26.12    9.81   0
 -23   3  -3   64.15   11.20   0
 -23   7  -3    2.47   12.23   0
 -21   7  -3    6.47   12.84   0
 -20   4  -3   89.09   11.98   0
 -20   6  -3   -1.22   11.37   0
 -19  -5   2   71.82   13.09   0
 -19   5  -3   77.90   11.50   0
 -18  -2  -1  386.78   10.96   0
 -18   0  -2  592.54   14.18   0
 -18   6  -3    6.46    7.81   0
 -15  -3   0  334.74   13.33   0
 -11  -1  -1    9.21   10.34   0
  -9  -5   7    1.81   11.94   0
  -5   5  -2  956.48   20.63   0
  -3   1  -1 6628.73   63.94   0
   1  -3   7   85.21   10.11   0
   8   2   1  202.26   13.95   0
   9   1   2   33.25    7.19   0
  10   0   4    8.30    5.48   0
  10   0   7    7.52    8.38   0
  10   4   1   78.75   10.75   0
  11   1   3  295.21   10.65   0
  14   2   5  385.04   11.29   0
  14   4   3  129.18   10.61   0
  14   6   3   55.30    7.70   0
  14   8   4   37.07   11.48   0
  15   3   5  415.98   11.81   0
 -38  -2  -1   -7.25    8.11   0
 -38   0  -2    7.22    9.78   0
 -36   0  -2   21.22    9.34   0
 -34   4  -3   12.19   11.53   0
 -32   4  -3  -10.97   11.08   0
 -30   4  -3   16.67   11.33   0
 -29   3  -3    8.01    7.70   0
 -27   3  -3  189.55   10.48   0
 -25   7  -3    9.78    9.59   0
 -24   4  -3    7.54    9.97   0
 -24   6  -3   19.58   12.59   0
 -22   4  -3  464.84   16.75   0
 -22   6  -3    7.31   11.51   0
 -21   5  -3   24.87   10.51   0
 -20  -2  -1  489.02   13.51   0
 -20   0  -2   73.01    9.24   0
 -16  -4   1  446.30   16.86   0
 -13   1  -2  787.81   16.55   0
  -7   3  -2  913.04   18.73   0
  -7   7  -2  238.70   17.39   0
  -6   4  -2 1663.97   25.08   0
  -6   6  -2  185.37   14.63   0
  -6  10  -1   27.77   18.61   0
  -3  -3   2 8716.58   68.97   0
  -2  -4   5    2.33    9.47   0
  -2  -4   6   85.91   10.76   0
   4  -2   3  379.10   12.95   0
   6  -2   5   37.44    8.94   0
   6  -2   6  537.07   12.56   0
   7  -1   3  126.24   10.96   0
   7   5   0  413.55   21.05   0
   9  -1   5  601.94   12.45   0
   9  -1   6   81.60    8.82   0
  13   1   5  266.36    9.82   0
  13   1   6    5.31    7.29   0
  13   5   2  273.38   11.86   0
  14   2   4    6.52    7.59   0
  14   2   6  274.91    8.30   0
  15   3   4   72.05    9.07   0
  15   3   6  131.52    7.41   0
  15   7   4    2.78    9.75   0
  16   4   5  262.78   11.49   0
  16   4   6   50.44    9.46   0
  16   6   5   35.87    9.64   0
 -36  -2  -1    6.41    8.18   0
 -34  -2  -1   18.82    8.56   0
 -34   0  -2   -3.73    8.09   0
 -32   0  -2   97.35    9.92   0
 -31   5  -3   12.82    8.02   0
 -29   5  -3    6.12   11.64   0
 -28   4  -3   98.41    9.03   0
 -28   6  -3   39.15    9.67   0
 -27   5  -3  286.61   16.49   0
 -26   4  -3    6.34    7.66   0
 -26   6  -3   38.17    9.24   0
 -25   5  -3   92.18   12.99   0
 -24   0  -2  275.91   11.45   0
 -23   5  -3   35.67    8.14   0
 -22  -2  -1  105.40    9.53   0
 -22   0  -2  450.39   13.12   0
 -17  -3   0   52.16   10.37   0
 -16  -6   6   22.41   12.38   0
 -13   9  -2    4.91   11.81   0
 -10   2  -2  112.12   12.18   0
  -9  -5   4   60.06   11.94   0
  -7  -5   6   53.89   10.25   0
  -3   9  -1    4.28   16.42   0
  -2  -4   7   85.11   10.96   0
   3  -3   5  388.23   12.14   0
   3  -3   6   35.38    8.84   0
   5  -1   2 1554.67   22.44   0
   6  -2   4   67.32    9.32   0
   6  -2   7   87.71    9.06   0
   9  -1   4   -2.55    8.44   0
   9  -1   7   64.05    8.69   0
  10   0   3    4.05    7.82   0
  12   0   5    0.95    7.34   0
  12   0   6   45.53    7.75   0
  13   1   4   22.87    7.67   0
  13   1   7   38.85    8.08   0
  14   2   7    5.86    5.40   0
  15   5   3   13.87    8.75   0
  16   4   4   75.49    9.50   0
  16   6   4   51.29   10.15   0
  17   5   5   94.94   10.01   0
 -39  -3   0   15.32    8.75   0
 -39   1  -2    9.47    8.94   0
 -32  -2  -1   81.24    7.41   0
 -30  -2  -1    6.38    8.25   0
 -30   0  -2  371.39   12.07   0
 -28  -2  -1   40.60    8.45   0
 -28   0  -2  564.15   12.90   0
 -26  -2  -1  139.49   10.36   0
 -26   0  -2   39.17    6.27   0
 -24  -2  -1    5.18    6.08   0
 -16  -6   5  218.94   20.20   0
 -15   1  -2  741.46   15.43   0
 -13  -1  -1 1809.63   22.50   0
 -10   8  -2   60.65   12.61   0
  -7  -5   5  280.85   12.72   0
  -7  -5   7    5.29   10.47   0
  -2  -4   4  622.90   16.41   0
   2  -2   2 1253.20   22.62   0
   3  -3   7   -4.23    9.48   0
   7   1   1  398.00   17.73   0
   8   0   2   62.24   10.03   0
  11   5   1    3.14    8.56   0
  12   0   7    2.23    8.05   0
  12   8   2   -0.30    9.04   0
  13   7   2   47.27    9.53   0
  14   8   3   24.47    9.58   0
  15   7   3   -0.03    9.46   0
  17   5   4    4.97    9.13   0
 -41  -1  -1   17.42    9.63   0
 -37  -3   0    1.99    8.55   0
 -37   1  -2    4.57    9.31   0
 -35   1  -2   -1.81    8.56   0
 -21  -5   2    1.38    8.98   0
 -19  -3   0 1016.02   17.34   0
 -17   1  -2   -3.55    7.69   0
 -15   9  -2   10.06   12.60   0
 -12   2  -2 1402.82   20.98   0
  -9   3  -2  115.27   11.09   0
  -9   7  -2  259.66   17.34   0
  -7   5  -2   25.67    9.29   0
   0  -4   6   -1.85    9.44   0
   1  -3   3  601.97   15.08   0
   3  -3   4  380.11   12.08   0
   6  10   1   68.43   17.94   0
   8  -2   5  129.51    9.39   0
   8  -2   6  297.07   10.35   0
  11  -1   6   10.10    7.67   0
  11   9   2   -2.07    8.54   0
  12   0   4  158.57    6.83   0
  12   2   2 1477.20   19.18   0
  13   3   2 1695.27   20.76   0
  14   2   3  102.45    9.27   0
  14   6   2   27.26    9.07   0
  15   1   6   29.52    7.34   0
  15   3   3   93.55    7.05   0
  16   2   5  390.59   11.13   0
  16   2   6   23.01    7.67   0
  16   6   3   77.42   10.76   0
  17   3   5  295.72   10.75   0
  17   3   6   57.11    8.84   0
  18   6   5    4.16    8.81   0
 -39  -1  -1    4.39    8.63   0
 -38  -4   1    7.61    8.38   0
 -38   2  -2   17.65    8.92   0
 -36  -4   1    0.27    7.84   0
 -35  -5   2   31.01    8.27   0
 -35  -3   0   50.31    8.94   0
 -33  -5   2    6.93    9.41   0
 -33  -3   0  204.48   11.07   0
 -33   1  -2   17.49    8.02   0
 -31   1  -2  101.08    9.60   0
 -23  -5   2  209.67   13.42   0
 -21  -3   0   37.83    8.22   0
 -19   1  -2   52.32    8.58   0
 -18  -4   1  372.31   13.27   0
 -15  -1  -1 5513.43   36.84   0
 -14  -6   6    0.54   10.31   0
 -12   8  -2    9.14   10.73   0
  -8   0  -1   -1.11    9.16   0
  -8   4  -2   10.56    9.26   0
  -8   6  -2   20.96   10.00   0
  -5  -5   6  246.20   13.80   0
  -4  -4   3   50.80   11.49   0
   0  -4   5  624.51   14.93   0
   0  -4   7    4.22    9.12   0
   5  -3   6   11.46    8.56   0
   8  -2   7   30.55    8.54   0
  11  -1   5   93.03    6.25   0
  11  -1   7    8.17    7.72   0
  13   1   3  948.86   14.43   0
  14   4   2   19.69    8.55   0
  15   1   5  689.03   10.95   0
  15   1   7   15.99    7.51   0
  16   2   4   61.44    7.80   0
  16   4   3   20.50    6.60   0
  17   3   4   75.17    8.80   0
  17   7   4   20.01    9.27   0
  18   4   5  556.87   11.47   0
  18   4   6   19.98    6.10   0
 -37  -1  -1   37.21    6.37   0
 -36   2  -2    9.69    8.99   0
 -35  -1  -1   30.80    8.54   0
 -34  -4   1   32.09    8.11   0
 -31  -5   2   17.81    7.78   0
 -31  -3   0  438.45   13.45   0
 -29  -5   2    5.24    8.56   0
 -29  -3   0  109.95    9.11   0
 -29   1  -2   33.02    6.46   0
 -27  -5   2    0.51    8.03   0
 -27  -3   0  126.73    9.30   0
 -27   1  -2   30.86    8.09   0
 -25  -5   2    2.57    8.23   0
 -25  -3   0  301.63   11.46   0
 -25   1  -2   47.33    8.92   0
 -23  -3   0    6.12    7.40   0
 -23   1  -2    9.90    8.11   0
 -21   1  -2   98.00    7.30   0
 -20  -4   1  180.54   11.24   0
 -14   2  -2    1.69    9.04   0
 -14   8  -2    3.34   13.33   0
 -11   3  -2   74.01   10.42   0
 -10  -2   0  149.02   11.94   0
  -8  10  -1   37.52   17.91   0
  -5  -5   7   81.83   10.05   0
  -2  -2   1 2839.07   60.20   0
   5  -3   5   27.90    5.90   0
   5  -3   7   11.83    5.69   0
   8  -2   4   22.88    8.17   0
   9  -1   3 2059.44   20.32   0
  10   8   1   70.75   12.68   0
  11  -1   4    2.71    7.38   0
  11   1   2  199.95    8.49   0
  11   7   1    2.61   10.51   0
  14   0   5    8.97    6.97   0
  14   0   6   18.04    5.10   0
  14   0   7    5.36    7.58   0
  15   1   4   23.31    7.53   0
  17   5   3   19.18    8.14   0
  18   4   4   54.22    8.56   0
  18   6   4    7.87    8.48   0
  19   5   5   41.56    9.37   0
 -37   3  -2   12.81    9.28   0
 -34   2  -2    5.26    8.29   0
 -33  -1  -1   98.76    9.35   0
 -32  -4   1    7.85    7.44   0
 -32   2  -2    9.23    8.74   0
 -30  -4   1   16.26   10.31   0
 -22  -6   4    7.40   15.17   0
 -22  -4   1   66.11   10.41   0
 -17  -1  -1 4437.15   32.09   0
 -16   2  -2  259.07   13.00   0
 -11   7  -2   35.92   11.36   0
 -10   4  -2   12.45    9.13   0
 -10   6  -2   13.72   11.73   0
  -9   5  -2  189.59   12.19   0
  -7  -5   4 2085.29   30.45   0
  -5  -5   5   47.19    9.20   0
  -2   2  -1 1934.76   35.67   0
   2  -4   6  204.74   11.28   0
   2  -4   7   47.42    9.63   0
   6  -2   3   90.51    7.32   0
  10  -2   6   13.87    8.44   0
  11   3   1    0.63    9.00   0
  12   0   3    0.12    6.70   0
  12   6   1   61.81   11.12   0
  15   5   2    1.26    8.39   0
  16   8   3   52.00   12.17   0
  18   2   5 1591.25   18.16   0
  18   2   6   28.29    7.94   0
  19   3   5  113.27    9.16   0
  19   3   6   44.10    8.75   0
  19   5   4   26.66    8.81   0
 -40  -2   0   12.58    5.76   0
 -40   0  -1    2.54    6.33   0
 -36   4  -2    1.59    9.72   0
 -35   3  -2    1.58    9.22   0
 -31  -1  -1  793.12   14.84   0
 -30   2  -2  323.56   12.77   0
 -29  -1  -1    6.43    8.06   0
 -28  -4   1  353.76   13.52   0
 -28   2  -2  270.79   11.84   0
 -27  -1  -1  108.43   10.01   0
 -26  -4   1  357.63   13.37   0
 -24  -4   1  258.56   11.28   0
 -21  -1  -1 1802.67   20.85   0
 -20   2  -2   11.24    8.58   0
 -19  -1  -1 3496.54   28.16   0
 -18   2  -2    5.90    9.01   0
 -18   8  -2   97.99   14.58   0
 -16   8  -2   16.37   11.46   0
 -14  -6   5    3.44   11.65   0
 -13   3  -2 1741.18   23.69   0
 -13   7  -2   54.25   11.36   0
 -12  -6   6    4.87   10.56   0
 -10   0  -1   -3.22    9.80   0
  -5   1  -120664.11   91.90   0
  -3  -5   6    3.45   10.19   0
  -3  -5   7   12.85   11.47   0
  -2   8  -1  305.92   20.58   0
   0  -4   4  252.12   11.28   0
   2  -4   5  257.63   11.36   0
   3   1   0   96.56   34.11   0
   5  -3   4    7.81    8.03   0
   7  -3   6    9.75    8.41   0
   7  -3   7    9.39    8.72   0
   7  -1   2  923.60   16.65   0
   7   7   0  729.25   34.03   0
  10  -2   5   24.25    7.78   0
  10  -2   7    5.73    5.10   0
  10   2   1   12.12   10.19   0
  12   4   1   36.47    8.63   0
  13  -1   5  286.54    9.81   0
  13  -1   6    4.90    5.47   0
  13  -1   7   59.33    8.63   0
  14   0   4   82.40    6.16   0
  14   8   2   -2.42   10.57   0
  15   7   2   10.23   10.38   0
  16   2   3    9.77    8.02   0
  17   1   5  169.17    8.65   0
  17   1   6   30.29    5.58   0
  17   1   7   22.78    7.45   0
  17   3   3   17.86    8.52   0
  17   7   3    3.21    8.85   0
  20   4   5    7.68    8.26   0
  20   4   6   72.49    7.20   0
 -41  -3   1    1.53    7.94   0
 -38  -2   0   23.31    8.57   0
 -38   0  -1   -1.04    6.11   0
 -34   4  -2   11.43   10.44   0
 -33   3  -2    6.47    6.50   0
 -31   3  -2  136.39   10.52   0
 -26   2  -2  141.82    8.39   0
 -25  -1  -1  102.60    7.63   0
 -24   2  -2    9.95    5.89   0
 -23  -1  -1 1358.12   17.39   0
 -22   2  -2   90.90    7.51   0
 -22   8  -2   32.81   12.87   0
 -20   8  -2   26.90   12.66   0
 -15   3  -2  909.46   18.37   0
 -15   7  -2    0.36   11.18   0
 -12   4  -2 1084.88   20.74   0
 -12   6  -2   57.90   10.81   0
 -11   5  -2    5.21    9.55   0
  -5   9  -1    9.31   14.20   0
   1   5  -1 1733.70   40.23   0
   3  -3   3   92.03    9.44   0
   6   0   1    1.32   14.79   0
   7  -3   5   10.15    8.17   0
   9   9   1   28.98   13.30   0
  10   0   2    3.59    7.93   0
  15   1   3    2.31    7.49   0
  15   3   2 1044.19   16.59   0
  16   0   5    1.27    7.23   0
  16   0   6  179.19    7.10   0
  16   0   7    8.63    7.49   0
  18   2   4 3588.82   24.28   0
  18   4   3  760.19   14.83   0
  18   6   3   11.17    9.03   0
  19   3   4   47.47    8.69   0
  19   7   4   16.56    9.49   0
  21   5   5    2.89    8.51   0
 -41   1  -1   19.88    6.18   0
 -36  -2   0   42.69    8.48   0
 -36   0  -1    1.91    5.63   0
 -34   0  -1    4.84    7.72   0
 -33   5  -2    0.88   10.73   0
 -32   4  -2   -5.35    9.80   0
 -29   3  -2   21.54    9.54   0
 -28  -6   4    2.30   10.09   0
 -27   3  -2  134.11   10.77   0
 -27   7  -2  -10.56   12.20   0
 -24  -6   4   29.14   13.05   0
 -19   3  -2   15.86    9.42   0
 -17   3  -2   98.23   10.35   0
 -17   7  -2   -0.73   10.76   0
 -14   4  -2   15.36    9.87   0
 -14   6  -2   24.00   10.48   0
 -13   5  -2  257.65   13.44   0
 -12  -2   0 1972.02   25.75   0
  -3  -5   5   20.45   10.31   0
  -1  -3   2   91.82   12.08   0
   4  -4   6  136.02   10.30   0
   4  -4   7   38.12    9.10   0
   4  -2   2  114.69   10.40   0
   8   6   0    4.90   14.32   0
  10  -2   4   14.24    8.06   0
  12  -2   6   45.16    7.93   0
  12  -2   7    8.73    8.07   0
  13  -1   4   18.96    7.29   0
  13   5   1   49.24    9.88   0
  13   9   2   16.71   11.31   0
  14   2   2    2.08    6.11   0
  16   4   2  396.27   12.21   0
  16   6   2   70.05    9.19   0
  17   1   4   63.22    5.92   0
  20   2   6   37.54    7.95   0
  20   4   4   69.15    8.89   0
  20   6   4   39.70    7.06   0
  21   3   6  164.09   10.10   0
 -41  -1   0   15.91    8.21   0
 -39  -3   1   19.45    5.86   0
 -39   1  -1    4.97    5.61   0
 -34  -2   0   31.46    7.96   0
 -32   0  -1    3.65    8.05   0
 -31   5  -2   11.51    7.68   0
 -30   4  -2  111.72    8.28   0
 -30   6  -2   -1.24    7.68   0
 -29   5  -2   16.69   10.00   0
 -28   4  -2   13.21    9.43   0
 -28   6  -2   10.34   10.52   0
 -26  -6   4   21.17   10.52   0
 -26   4  -2  217.85   12.16   0
 -26   6  -2   24.16   10.10   0
 -25   3  -2  160.72    9.38   0
 -25   7  -2    0.59    7.77   0
 -23   3  -2   37.35    7.13   0
 -23   7  -2    1.45   11.74   0
 -21   3  -2  990.97   17.05   0
 -21   7  -2  501.20   20.34   0
 -19   7  -2  181.01   15.60   0
 -16   4  -2  362.03   13.77   0
 -16   6  -2   76.61   10.61   0
 -15   5  -2    5.18   10.14   0
 -12   0  -1    2.90    6.18   0
 -11  -5   3   40.38   17.90   0
 -10  -6   6   11.94   10.11   0
  -2  -4   3  382.89   14.09   0
  -1  -5   6   29.91    8.80   0
  -1  -5   7   21.81    9.52   0
   0  10   0    1.37   19.65   0
   3  -1   1 5723.26   54.11   0
   7   3   0  186.34   16.13   0
   8  -2   3   86.50    8.71   0
   8   4   0  392.43   19.80   0
   9  -3   6  215.29   10.55   0
   9  -3   7    8.42    8.45   0
   9   1   1 2920.95   29.90   0
  11  -1   3  303.14    8.78   0
  12  -2   5   70.06    7.97   0
  13   1   2  869.43   14.60   0
  15  -1   5  745.82   12.81   0
  15  -1   6   15.23    5.08   0
  15  -1   7   13.70    5.26   0
  16   0   4   78.84    7.75   0
  19   1   5  319.52   10.36   0
  19   1   6   15.21    5.23   0
  19   5   3   72.63    9.00   0
  20   2   5   -1.09    5.04   0
  21   3   5    3.80    5.41   0
  21   5   4   24.07    8.58   0
  22   4   5   10.68    8.49   0
 -40   2  -1   12.36    8.38   0
 -39  -1   0    5.37    7.56   0
 -38  -4   2    5.64    7.97   0
 -37  -3   1   20.37    8.33   0
 -37   1  -1   29.65    6.44   0
 -32  -2   0    7.18    5.44   0
 -30  -2   0    3.98    7.57   0
 -30   0  -1    0.41    7.56   0
 -27   5  -2   48.02    7.72   0
 -25   5  -2   23.34   10.97   0
 -24   4  -2  166.78   12.57   0
 -24   6  -2  139.45   14.00   0
 -23   5  -2   11.52   10.94   0
 -22   4  -2 1642.87   24.25   0
 -22   6  -2  421.68   17.38   0
 -21   5  -2 1392.47   23.70   0
 -20   4  -2   56.07   10.28   0
 -20   6  -2   33.19   11.38   0
 -19   5  -2  246.78   13.84   0
 -18   4  -2   65.25    7.86   0
 -18   6  -2   31.09   10.42   0
 -17   5  -2   92.68   11.96   0
 -14  -2   0   32.68    8.88   0
 -14   0  -1    0.26    8.69   0
 -12  -6   5    3.74    9.07   0
  -9  -3   1 3303.28   52.32   0
  -7   1  -1  404.20   16.58   0
  -7   9  -1   83.29   15.89   0
  -5  -5   4  111.89   11.49   0
  -1   3  -1  753.63   23.20   0
  -1   7  -1   95.74   13.95   0
   2  -4   4  768.86   14.55   0
   4  -4   5   37.16    8.33   0
   7  -3   4    2.23    7.41   0
   9  -3   5  493.69   11.98   0
  14   0   3    4.22    4.97   0
  17   5   2  110.77    9.24   0
  18   0   6  263.07    7.96   0
  18   8   3   14.34    8.63   0
  19   3   3  804.72   14.17   0
  19   7   3   10.83    8.53   0
  21   7   4   12.35    8.84   0
 -38   2  -1   10.09    8.02   0
 -36  -4   2    8.88    9.36   0
 -35  -5   3   62.62    9.50   0
 -35  -3   1   49.37    8.57   0
 -35   1  -1   24.78    5.73   0
 -28  -2   0   71.91    8.96   0
 -28   0  -1   -2.05    4.98   0
 -26   0  -1    0.73    7.38   0
 -24   0  -1    4.60    7.68   0
 -16   0  -1   13.55    8.55   0
  -8  -6   6    6.84    9.51   0
  -5  -1   0  551.41   29.99   0
   0   4  -1 5213.20   59.50   0
   0   6  -1  190.06   17.68   0
   1  -5   7   17.92    9.02   0
   6  -4   6  411.03   12.36   0
   6  -4   7  133.38    7.63   0
  13   7   1   43.17   10.38   0
  14  -2   6  258.70    9.89   0
  14  -2   7   12.90    7.88   0
  17  -1   6   33.51    7.27   0
  17  -1   7   18.50    7.66   0
  18   0   5    9.21    5.03   0
  18   2   3 2427.78   19.56   0
  19   1   4   73.00    8.12   0
  20   2   4    4.42    5.23   0
  20   4   3  116.30    9.36   0
  20   6   3    3.91    8.37   0
  21   1   6   67.90    8.09   0
  21   3   4   10.11    5.33   0
  22   2   6   -0.18    7.33   0
  22   4   4   87.57    8.97   0
  22   6   4   70.05    9.58   0
  23   5   5    6.74    8.01   0
 -42   0   0   74.13    7.38   0
 -39   3  -1   -7.90    8.15   0
 -37  -1   0   -3.18    5.21   0
 -36   2  -1   15.30    7.70   0
 -33  -5   3   10.46    8.73   0
 -33  -3   1    8.88    7.11   0
 -33   1  -1   82.52    7.20   0
 -26  -2   0  110.43    9.19   0
 -24  -2   0  282.15   10.54   0
 -22   0  -1    0.45    5.38   0
 -20   0  -1   -2.14    7.63   0
 -18  -2   0  813.47   15.56   0
 -18   0  -1   -0.58    5.56   0
 -16  -2   0 4878.66   34.81   0
  -9   9  -1   33.07   13.41   0
  -4   2  -1   24.10   12.89   0
  -4   8  -1  135.92   15.02   0
  -1  -5   5  166.62    9.72   0
   1  -5   6  101.30    9.66   0
   5  -3   3  240.80   10.03   0
   9  -1   2    5.51    8.20   0
  11  -3   6   24.60    8.17   0
  11  -3   7   42.72    6.33   0
  12  -2   4   -0.34    7.39   0
  12   0   2  193.12    9.48   0
  12   8   1    0.43   11.60   0
  13   3   1  139.81   10.09   0
  14  -2   5  410.65   10.93   0
  14   6   1  155.87   12.25   0
  15  -1   4   20.93    6.94   0
  16   2   2  316.01   10.57   0
  16   8   2   16.60   10.51   0
  17   1   3  115.56    6.65   0
  17   3   2  100.18    8.93   0
  17   7   2    9.85    8.02   0
  21   1   5   -2.39    6.62   0
  22   2   5   12.93    7.16   0
  23   3   5    0.51    7.72   0
 -40  -2   1    6.26    7.58   0
 -40   0   0   15.02    7.60   0
 -38   4  -1    8.62    8.71   0
 -37   3  -1   20.64    8.24   0
 -35  -1   0   37.06    7.61   0
 -34  -4   2   56.10    8.23   0
 -34   2  -1   17.06    7.61   0
 -31  -3   1    1.01    6.93   0
 -31   1  -1  726.80   14.46   0
 -22  -2   0   38.73    5.96   0
 -20  -2   0  259.72   10.97   0
 -10  -6   5   21.97   10.46   0
  -9   1  -1 2687.32   29.37   0
   3   9   0    1.78   22.21   0
   6  -4   5  151.16    9.41   0
   6   2   0  180.41   18.33   0
   8  -4   7   63.08    9.31   0
   9  -3   4   47.80    7.80   0
  10  -2   3   18.74    7.94   0
  11  -3   5   41.22    7.66   0
  12   2   1  540.12   14.34   0
  13  -1   3  916.41   12.39   0
  14   4   1   14.73    7.90   0
  16   0   3    2.58    6.45   0
  17  -1   5  183.24    6.99   0
  18   0   4 9705.99   37.44   0
  18   4   2   70.89    9.06   0
  18   6   2   29.40    8.47   0
  20   0   6    6.50    5.00   0
  21   5   3   27.77    7.94   0
  23   5   4   38.01    9.01   0
  24   4   5   32.20    5.99   0
 -38   0   0   42.56    7.76   0
 -35   3  -1    1.49    7.85   0
 -33  -1   0   78.35    8.14   0
 -32  -4   2    4.40    7.30   0
 -32   2  -1   98.86    8.97   0
 -31  -5   3    2.17    6.46   0
 -29  -3   1  513.21   13.33   0
 -29   1  -1    8.73    5.10   0
 -27   1  -1  107.54    8.26   0
 -11   9  -1   -0.26   10.62   0
  -6  -6   6   77.98   10.04   0
  -3  -5   4    3.42    8.77   0
   0  -4   3   -0.09    8.19   0
   4  -4   4  307.54   11.21   0
   6  -2   2 1508.47   19.47   0
   8  -4   6  154.25    9.43   0
   9   5   0  694.49   22.60   0
  13  -3   7   -1.38    7.89   0
  15   1   2  816.43   13.49   0
  15   9   2   11.69   10.93   0
  16  -2   6    6.79    7.20   0
  19  -1   6   11.27    6.67   0
  20   0   5   -3.28    4.51   0
  20   2   3  519.50   11.59   0
  21   3   3  993.19   14.94   0
  21   7   3    0.27    8.18   0
  22   2   4  313.25   10.13   0
  23   1   6   73.46    7.43   0
  23   3   4   32.66    7.56   0
  24   2   6   31.67    7.77   0
 -41   1   0    9.97    7.43   0
 -38  -2   1    7.32    4.61   0
 -36   4  -1    8.83    6.01   0
 -35   5  -1   -0.14    9.39   0
 -33   3  -1   26.01    7.76   0
 -31  -1   0  264.94    9.96   0
 -30   2  -1    2.65    7.32   0
 -29  -5   3   11.68    8.23   0
 -27  -3   1  112.65    8.87   0
 -25   1  -1   85.88    8.30   0
 -19   9  -1    5.19   14.39   0
 -17   9  -1    0.04   13.05   0
 -15   9  -1    4.17   13.50   0
 -13   9  -1    2.46   10.61   0
 -11   1  -1    7.97    9.24   0
  -6   8  -1   86.42   13.03   0
  -3   7  -1    7.26   11.36   0
   1  -5   5   77.46    9.47   0
   1  -3   2  284.24   13.00   0
   3  -5   6   57.41    8.90   0
   8   0   1    1.52    8.01   0
   8  10   1   13.53   18.60   0
  13  -3   6   24.86    5.45   0
  14  -2   4   -0.41    6.66   0
  15   5   1    2.26    7.71   0
  16  -2   5  372.22   10.25   0
  17  -1   4   64.35    7.01   0
  19   1   3  941.75   13.32   0
  19   5   2  242.36   11.15   0
  21   1   4   12.06    4.96   0
  22   0   6    0.24    6.47   0
  22   4   3  589.66   13.15   0
  22   6   3    9.91    8.11   0
  24   2   5   17.09    7.22   0
  24   4   4   15.82    7.46   0
  24   6   4    0.78    8.23   0
  25   3   5   27.71    8.10   0
 -41  -1   1   31.71    7.26   0
 -39  -3   2   10.38    7.45   0
 -39   1   0    6.19    7.02   0
 -36  -2   1    2.44    6.85   0
 -36   0   0   47.10    5.83   0
 -34   4  -1    8.93    5.96   0
 -33   5  -1    8.61    9.24   0
 -31   3  -1   22.99    8.34   0
 -30  -4   2    1.31    6.77   0
 -29  -1   0   53.24    7.89   0
 -28   2  -1   32.84    7.84   0
 -25  -3   1  954.35   16.59   0
 -23   1  -1 1308.37   17.24   0
 -21   1  -1 1562.68   20.13   0
 -19   1  -1 3362.21   27.48   0
 -17   1  -1 4446.75   32.09   0
 -15   1  -1 5390.48   35.14   0
 -13   1  -1 1807.93   22.12   0
 -11  -3   1  439.36   18.19   0
  -8  -6   5   -0.12    8.38   0
  -6   2  -1  451.24   16.55   0
  -4  -6   6   -1.34    9.01   0
  -3   3  -1 1236.93   25.56   0
  -1   5  -1  123.89   14.87   0
   7  -3   3    6.65    7.15   0
   8  -4   5  136.86    8.91   0
  10  -4   6   55.43    8.69   0
  11   1   1    3.97    6.09   0
  11   9   1    3.09   11.71   0
  13  -3   5   10.07    6.90   0
  15  -1   3    5.79    6.84   0
  19  -1   5  311.35    8.24   0
  20   0   4   43.00    7.79   0
  23   1   5   52.22    5.36   0
  25   5   4    4.97    7.68   0
  26   4   5   14.76    7.75   0
 -34  -2   1    0.80    6.44   0
 -34   0   0    9.31    7.55   0
 -32   4  -1   12.24    6.29   0
 -32   6  -1    8.02    7.00   0
 -29   3  -1   -0.98    7.85   0
 -29   7  -1   30.88   11.40   0
 -28  -4   2    4.95    6.87   0
 -27  -5   3    9.29    7.96   0
 -27  -1   0   92.95    8.73   0
 -26   2  -1  134.45    9.04   0
 -24   8  -1  108.15   14.03   0
 -23  -3   1   49.10    8.00   0
  -8   8  -1   22.58    9.26   0
  -7  -1   0  813.58   25.69   0
  -2   6  -1  925.92   25.98   0
   3  -5   5  273.54   13.09   0
   5  -5   6    9.18    7.87   0
   5  -1   120399.59   84.70   0
   6  -4   4  266.22    9.88   0
  11  -3   4   22.79    7.63   0
  11  -1   2  195.23    7.54   0
  12  -2   3    1.19    7.10   0
  14   0   2  180.52    7.21   0
  15  -3   6  120.00    8.50   0
  18  -2   6   22.19    5.24   0
  18   0   3    6.61    6.49   0
  18   2   2   28.89    8.11   0
  18   8   2  128.54   12.52   0
  19   3   2    1.04    5.08   0
  19   7   2  175.26   11.19   0
  20   4   2   68.10    8.92   0
  20   6   2   40.88   10.64   0
  21  -1   6   58.74    8.02   0
  22   0   5    1.57    4.62   0
  23   5   3   27.78    7.71   0
  24   2   4   54.50    7.64   0
  25   1   6   -2.96    6.76   0
 -40   2   0   -2.48    5.44   0
 -39  -1   1    4.67    6.80   0
 -37  -3   2    0.09    7.02   0
 -37   1   0    5.36    5.12   0
 -32   0   0   25.95    7.85   0
 -31   5  -1   10.51    6.73   0
 -30   4  -1   36.59    8.74   0
 -30   6  -1   15.08    7.96   0
 -27   3  -1    0.34    7.67   0
 -27   7  -1   16.78   10.39   0
 -26  -4   2   41.60    8.85   0
 -25  -5   3    3.38    7.90   0
 -25  -1   0    0.80    7.35   0
 -24   2  -1    8.50    7.62   0
 -22   8  -1  359.47   17.24   0
 -21  -3   1  144.57    9.21   0
 -20   8  -1   82.17   11.86   0
 -13  -3   1  387.67   15.69   0
 -12   8  -1   -0.23   11.82   0
 -10   8  -1   64.55   11.44   0
  -9  -5   3  164.58   20.59   0
  -8   2  -1  275.47   13.74   0
  -5   7  -1    1.68   11.23   0
  -2   4  -1   16.76   11.62   0
  -2  10   0    3.03   14.46   0
  -1  -5   4  266.85   11.17   0
   2  -4   3  416.67   12.57   0
  14   2   1 1271.03   18.02   0
  15   3   1   27.93    8.10   0
  15   7   1   54.07   10.22   0
  16  -2   4   58.19    7.25   0
  16   4   1  509.94   13.13   0
  17   1   2   34.52    8.14   0
  18  -2   5 1601.94   17.38   0
  19  -1   4   75.80    7.74   0
  22   2   3 1031.98   14.79   0
  23   1   4   41.70    7.05   0
  23   3   3   79.60    8.08   0
  23   7   3    3.56    8.46   0
  24   0   6   35.44    7.52   0
  25   3   4    0.53    5.07   0
  26   2   5   11.58    7.24   0
  26   4   4    0.57    7.20   0
  27   3   5   42.27    8.19   0
 -42   0   1   -1.08    5.14   0
 -38   2   0   19.58    7.76   0
 -36  -4   3    5.04    8.85   0
 -35  -3   2    3.89    7.01   0
 -35   1   0   22.85    7.36   0
 -32  -2   1   22.45    7.33   0
 -29   5  -1   55.57    7.33   0
 -28   4  -1   21.92    8.83   0
 -28   6  -1   90.61    9.17   0
 -25   3  -1   43.56    7.93   0
 -25   7  -1    3.96   10.37   0
 -23  -1   0    8.68    7.32   0
 -22   2  -1   92.98    6.96   0
 -20   2  -1  474.55   12.74   0
 -19  -3   1  586.42   14.37   0
 -18   8  -1   43.27   11.39   0
 -17  -3   1  283.03   11.59   0
 -16   8  -1   15.44   10.10   0
 -15  -3   1  490.87   14.75   0
 -14   8  -1    4.94   10.57   0
  -6  -6   5   27.87    8.90   0
  -2  -6   6    1.56    7.21   0
   8  -2   2   92.91    8.74   0
  10  -4   5   36.04    5.81   0
  12  -4   6   77.72    9.16   0
  15  -3   5  390.95   10.69   0
  16   6   1  127.20   10.30   0
  20  -2   6   26.61    7.50   0
  21  -1   5   -2.94    4.59   0
  21   1   3 3027.41   21.21   0
  21   5   2 1631.02   21.45   0
  22   0   4 1300.95   15.76   0
  24   4   3   -3.40    7.84   0
  24   6   3   24.88    8.15   0
  25   1   5   62.88    5.71   0
 -40  -2   2    2.82    6.89   0
 -40   0   1    1.97    6.79   0
 -39   3   0   12.67    5.48   0
 -37  -1   1   11.48    4.84   0
 -36   2   0   36.15    7.45   0
 -30  -2   1   11.66    7.36   0
 -30   0   0   14.26    4.96   0
 -27   5  -1   91.30    8.07   0
 -26   4  -1  188.52   10.84   0
 -26   6  -1  788.01   18.49   0
 -25   5  -1   -0.48    9.12   0
 -24  -4   2  383.47   13.57   0
 -24   6  -1  244.68   14.18   0
 -23  -5   3    2.24    7.46   0
 -23   3  -1   58.00    8.20   0
 -23   7  -1   36.72    8.18   0
 -21  -1   0   94.44    8.90   0
 -21   7  -1    6.33    9.67   0
 -18   2  -1  421.47   12.45   0
 -16   2  -1  169.05   10.02   0
 -14   2  -1 1156.71   18.14   0
 -12   2  -1  526.25   13.90   0
 -10   2  -1   11.12    7.16   0
  -9  -1   0  313.52   15.56   0
  -7   7  -1    7.32    8.92   0
  -5   3  -1   42.06   10.16   0
  -4   6  -1  722.88   22.30   0
   3  -3   2 1754.44   22.35   0
   5  -5   5   59.38    8.39   0
   7  -5   6    3.44    7.38   0
   8  -4   4   19.75    7.26   0
   9  -3   3  757.30   13.29   0
   9   3   0  106.03   12.55   0
  10   0   1   -6.46    8.79   0
  10   4   0    6.72   10.59   0
  13  -3   4   86.07    7.84   0
  14   8   1    2.28   10.05   0
  17  -3   6   52.67    8.02   0
  17  -1   3  115.37    7.91   0
  17   5   1   21.64    9.06   0
  23  -1   6   64.09    5.97   0
  24   0   5   -2.33    4.38   0
  25   5   3  123.15    9.82   0
  27   5   4   19.05    8.47   0
 -38   4   0    1.56    7.94   0
 -37   3   0   -0.54    7.21   0
 -35  -1   1    2.93    7.12   0
 -34  -4   3    7.27    9.08   0
 -33  -3   2   63.45    8.35   0
 -33   1   0   63.34    5.96   0
 -28   0   0   21.59    7.71   0
 -24   4  -1   43.97    6.72   0
 -23   5  -1  102.32   10.29   0
 -22  -4   2   25.39    7.11   0
 -22   6  -1  639.00   17.96   0
 -21  -5   3   56.36   10.05   0
 -21   3  -1  435.24   12.87   0
 -19  -1   0  278.41    9.30   0
 -19   7  -1    6.52    9.84   0
 -17  -1   0  118.31   10.57   0
 -17   7  -1   85.34   11.50   0
 -15   7  -1   36.40   10.46   0
 -11  -1   0  272.46   13.19   0
 -11   7  -1   12.50   11.64   0
  -9   7  -1   39.33   10.47   0
  -4  -6   5   44.23    8.75   0
  -4   4  -1  287.23   15.91   0
  -4  10   0    7.64   12.61   0
  -3   5  -1  486.26   17.66   0
   0  -6   6    6.26    7.56   0
   1  -5   4   80.98    8.06   0
  10   6   0    1.00   12.89   0
  12  -4   5   91.07    8.18   0
  13  -1   2  905.26   12.16   0
  13   1   1 1985.17   20.86   0
  14  -4   6  601.38   13.69   0
  14  -2   3   86.75    5.93   0
  16   0   2  119.57    6.05   0
  18  -2   4 3226.57   22.02   0
  20  -2   5    6.54    6.99   0
  20   0   3    3.67    4.73   0
  20   2   2    1.31    7.29   0
  21  -1   4   15.47    6.46   0
  21   3   2  995.06   13.92   0
  21   7   2  644.01   18.07   0
  22   4   2 1885.41   20.95   0
  23  -1   5   50.21    6.81   0
  25   1   4    4.91    6.62   0
  26   2   4  167.03    7.32   0
  27   1   5   21.48    7.05   0
  27   3   4   -2.95    4.78   0
  28   2   5    5.23    7.17   0
 -41   1   1   19.43    6.90   0
 -38  -2   2    6.45    7.02   0
 -38   0   1    1.30    6.50   0
 -37   5   0   -1.03    6.16   0
 -36   4   0   14.98    7.79   0
 -34   2   0   28.49    7.34   0
 -31   1   0  226.86    9.45   0
 -28  -2   1 1621.99   20.39   0
 -26   0   0   38.66    7.64   0
 -22   4  -1   60.91    7.21   0
 -21   5  -1   17.16    9.22   0
 -20  -4   2   25.31    8.41   0
 -20   4  -1  147.80   10.36   0
 -20   6  -1  585.14   18.15   0
 -19   3  -1  539.99   12.62   0
 -17   3  -1  796.22   16.07   0
 -15  -1   0 2528.04   24.00   0
 -13  -1   0  702.36   16.18   0
 -13   7  -1   30.17   10.58   0
  -7   3  -1 1117.40   20.48   0
  -6   6  -1  471.24   15.77   0
   4  -4   3   11.62    6.22   0
   9  -5   6    4.55    7.51   0
  17  -3   5  231.62    9.57   0
  17   3   1  833.87   15.11   0
  19  -3   6   37.23    7.12   0
  19   1   2   78.46    7.73   0
  20   8   2   47.74   10.48   0
  22  -2   6   -0.20    7.19   0
  22   6   2  480.32   14.45   0
  23   1   3   47.02    7.11   0
  24   0   4   29.91    6.49   0
  24   2   3   57.93    5.69   0
  25  -1   6    2.30    6.80   0
  25   3   3   17.51    5.50   0
  25   7   3   15.63    8.52   0
  26   0   5   -0.75    6.22   0
  26   4   3    3.84    7.40   0
  28   4   4    9.52    5.44   0
 -41  -1   2    4.42    6.44   0
 -39  -3   3   60.04    8.28   0
 -35   3   0   50.58    6.13   0
 -35   5   0   -0.91    8.23   0
 -33  -1   1  351.27   10.15   0
 -32   2   0    1.26    6.97   0
 -31  -3   2  164.84    9.77   0
 -29   1   0   46.55    7.00   0
 -19  -5   3  152.12   12.30   0
 -19   5  -1   11.68    9.09   0
 -18  -4   2  185.41   12.14   0
 -18   4  -1    8.68    8.08   0
 -18   6  -1  171.85    9.93   0
 -16   6  -1  182.89   11.35   0
 -15   3  -1   40.17    8.87   0
 -14   6  -1  132.80   10.88   0
 -13   3  -1  136.90   10.61   0
 -11   3  -1    0.86    9.55   0
 -10   6  -1  249.77   14.92   0
  -9   3  -1 1854.14   24.00   0
  -8   6  -1   78.78   10.10   0
  -6   4  -1 1247.65   22.54   0
  -6  10   0    4.99   10.02   0
  -5   5  -1  421.25   15.45   0
  -2  -6   5    3.50    7.36   0
   2  -6   6    8.55    7.13   0
   3  -5   4   12.50    7.78   0
   7  -5   5   15.59    7.31   0
   7  -1   1  382.82   14.28   0
   9   7   0 1524.67   54.78   0
  10  -4   4   24.79    7.36   0
  10  -2   2  109.00    9.25   0
  11  -3   3  274.72    9.25   0
  15  -3   4   48.02    5.18   0
  16   2   1  182.90    9.86   0
  18   4   1   13.28    7.14   0
  19  -1   3  925.58   12.70   0
  23   5   2    9.93    7.97   0
  26   6   3   23.25    8.24   0
 -39   1   1   -1.35    4.63   0
 -36  -2   2   16.80    6.20   0
 -36   0   1   11.74    6.53   0
 -34   4   0   38.36    7.85   0
 -34   6   0    6.61    6.17   0
 -33   3   0  163.64    9.29   0
 -32  -4   3  166.16    9.87   0
 -31  -5   4  109.63    8.94   0
 -26  -2   1 1109.03   16.04   0
 -24   0   0  104.09    6.97   0
 -17  -5   3   37.25   10.42   0
 -17   5  -1   24.06    6.58   0
 -16  -4   2  145.32   11.76   0
 -16   4  -1  453.70   13.53   0
 -15   5  -1    3.76    8.22   0
 -14   4  -1   25.04    8.75   0
 -13   5  -1   42.99    8.85   0
 -12   4  -1   48.01    8.88   0
 -12   6  -1   59.61    9.60   0
 -10   4  -1   81.63   10.07   0
  -8   4  -1   16.25    9.35   0
  -8  10   0   -0.34    9.79   0
  -7  -5   3  276.40   18.14   0
  -7   5  -1  548.13   16.36   0
   5  -3   2 3001.36   25.88   0
   5   1   0  577.23   29.46   0
   8   2   0 1687.08   29.11   0
  11  -5   6   43.33    7.90   0
  11   5   0  301.38   15.46   0
  14  -4   5   69.88    7.51   0
  15  -1   2  786.73   11.91   0
  16  -4   6   40.24    5.79   0
  16  -2   3   10.56    4.92   0
  17   7   1   90.36   10.71   0
  18   0   2  671.42   10.99   0
  18   6   1  199.41   11.23   0
  19  -3   5  113.95    7.90   0
  20  -2   4    6.37    6.57   0
  22  -2   5    4.66    4.46   0
  22   0   3    2.18    4.46   0
  22   2   2  110.53    7.75   0
  23  -1   4   42.68    6.62   0
  23   3   2   45.11    7.68   0
  24  -2   6   39.65    7.27   0
  25  -1   5   61.60    6.81   0
  27   1   4    2.63    6.08   0
  27   5   3  336.66   12.69   0
  28   2   4    6.41    4.78   0
  29   1   5   18.01    6.58   0
  29   3   4    6.79    6.99   0
 -42   0   2  115.58    7.87   0
 -40   2   1    8.27    4.40   0
 -39  -1   2   -1.82    5.69   0
 -37  -3   3   85.08    7.78   0
 -33   5   0   47.86    6.72   0
 -32   4   0   30.01    7.45   0
 -32   6   0   11.34    8.78   0
 -31  -1   1  329.24   10.48   0
 -31   7   0   -4.45    6.14   0
 -30   2   0   -1.71    6.58   0
 -29  -3   2   49.78    7.21   0
 -27   1   0   98.08    7.30   0
 -24  -2   1  659.90   13.22   0
 -22   0   0  454.21   11.88   0
 -14  -4   2   32.32   11.44   0
 -11   5  -1    4.14    8.40   0
  -9   5  -1 1010.09   19.61   0
   1   9   0   -0.61   12.94   0
   4  -6   6    1.65    7.12   0
   6  -4   3    2.24    5.75   0
   9  -5   5  257.81   10.23   0
  12  -4   4   84.43    7.92   0
  12   0   1   -0.44    7.07   0
  13   9   1    3.60   11.53   0
  15   1   1 5627.06   32.30   0
  17  -3   4   59.77    7.09   0
  19   5   1   10.94    7.01   0
  21  -3   6  132.01    7.09   0
  21   1   2  109.83    7.44   0
  24   4   2  204.44    9.97   0
  25   1   3   60.12    7.19   0
  26   0   4  445.47   10.26   0
  26   2   3   69.65    5.65   0
  27   3   3  197.73    9.27   0
  28   0   5   -6.23    5.82   0
  30   4   4   16.40    5.61   0
 -38   2   1    8.13    6.32   0
 -37   1   1   10.58    4.48   0
 -34  -2   2    6.21    6.21   0
 -34   0   1   -1.99    4.45   0
 -31   3   0  404.04   10.62   0
 -31   5   0   20.16    8.23   0
 -30  -4   3   19.62    6.50   0
 -30   6   0    5.15    8.06   0
 -29  -5   4   12.90    7.44   0
 -29   7   0   47.32   10.21   0
 -26   8   0    7.53   10.32   0
 -25   1   0    6.71    6.30   0
 -20   0   0 1132.38   16.65   0
 -15  -5   3   32.06   11.54   0
 -12  -4   2 1365.66   33.02   0
 -10  -4   2  566.08   29.07   0
   0  -6   5   12.47    6.09   0
   2  -2   1 2366.86   34.29   0
   5  -5   4    0.39    6.14   0
  12  -2   2 1301.58   15.08   0
  13  -5   6   19.18    7.58   0
  13  -3   3    3.24    6.25   0
  16  -4   5  202.23    9.16   0
  16   8   1   17.29   10.27   0
  18  -4   6   26.11    7.43   0
  21  -1   3 2597.05   18.79   0
  23   7   2    5.55    7.62   0
  24  -2   5   13.10    6.60   0
  24   6   2  151.55    9.84   0
  28   4   3   84.85    6.98   0
  28   6   3   64.84    8.88   0
 -40  -2   3    5.22    6.06   0
 -40   0   2   16.64    5.43   0
 -39   3   1   24.76    5.36   0
 -37  -1   2    2.72    5.79   0
 -35   1   1    2.50    5.88   0
 -30   4   0    9.17    7.30   0
 -29  -1   1  911.58   14.73   0
 -29   3   0   87.57    7.87   0
 -28   2   0   49.77    5.49   0
 -27  -3   2  186.87    9.56   0
 -27   7   0    6.33    9.01   0
 -24   8   0   33.60   10.44   0
 -22  -2   1  183.17    8.83   0
 -19   9   0    1.81    9.83   0
 -18   0   0 2401.00   23.95   0
  -5  -5   3   23.95    9.10   0
   6  -6   6   10.56    7.04   0
   9  -1   1 2825.04   25.18   0
  11  -5   5   25.36    7.44   0
  18  -2   3 2586.40   18.38   0
  18   2   1  491.94   11.44   0
  19   3   1  631.20   13.07   0
  20   0   2  104.10    6.93   0
  20   4   1  162.30   10.55   0
  21  -3   5   -3.32    6.15   0
  22  -2   4  287.96    8.82   0
  22   8   2   15.93    8.36   0
  24   0   3    1.39    4.09   0
  25  -1   4    0.87    5.54   0
  25   5   2   23.32    7.95   0
  27  -1   5   19.95    4.58   0
  29   1   4    9.99    6.30   0
  29   5   3    2.71    7.52   0
  30   2   4   52.25    5.70   0
  31   3   4    6.18    7.07   0
 -38   4   1   11.39    6.77   0
 -36   2   1   -0.77    5.73   0
 -35  -3   3   37.73    6.40   0
 -32  -2   2  193.41    8.66   0
 -32   0   1    1.75    4.44   0
 -29   5   0   50.83    8.95   0
 -28  -4   3  383.80   13.16   0
 -28   6   0    5.05    8.17   0
 -27  -1   1   29.19    7.31   0
 -26   2   0   98.37    7.84   0
 -24  -6   5   -0.35    8.28   0
 -23   1   0    2.84    6.44   0
 -22   8   0   -0.53    9.56   0
 -20  -2   1  982.60   15.71   0
 -17   9   0   -3.03    9.59   0
 -15   9   0    0.90   11.51   0
  -1   9   0    3.49   13.26   0
   2  -6   5   43.93    6.67   0
   7  -5   4    5.40    5.79   0
   7  -3   2  759.29   13.14   0
   8  -4   3  160.53    7.78   0
  11   3   0    5.06    7.79   0
  12   4   0  560.24   17.53   0
  14  -4   4   81.98    6.93   0
  17  -1   2    0.55    4.27   0
  18  -4   5  493.07   11.97   0
  19  -3   4   37.43    6.67   0
  20  -4   6   59.17    8.01   0
  24   2   2   13.86    6.75   0
  25   3   2  175.88    8.63   0
  27   1   3   15.12    6.10   0
  28   0   4   77.11    6.74   0
  28   2   3   52.03    7.07   0
  29   3   3   12.53    6.95   0
  30   0   5   -3.64    4.19   0
 -41   1   2   -0.54    4.17   0
 -38  -2   3   51.22    6.84   0
 -37   3   1    5.64    4.60   0
 -37   5   1    4.42    7.94   0
 -34  -4   4   -4.06    7.60   0
 -33   1   1  333.16    9.46   0
 -28   4   0  135.35    7.42   0
 -27  -5   4    5.32    7.57   0
 -27   3   0  109.37    6.50   0
 -27   5   0   15.74    7.81   0
 -26   6   0   36.68    9.10   0
 -25  -3   2  110.42    7.84   0
 -25   7   0  391.16   13.89   0
 -20   8   0    9.46    9.29   0
 -16   0   0 8747.81   40.53   0
 -13   9   0    0.29    9.83   0
  -3  -5   3  342.82   15.19   0
  -3   9   0    7.29   10.97   0
   4  -6   5    5.87    6.77   0
   8  -6   6    4.40    6.77   0
  13  -5   5    6.53    6.39   0
  14  -2   2   -0.13    6.11   0
  14   0   1   -2.49    5.04   0
  15  -5   6  107.48    6.96   0
  15  -3   3   76.48    5.42   0
  17   1   1 4774.61   28.17   0
  19   7   1   18.00    9.16   0
  20  -2   3  415.77    9.72   0
  20   6   1  568.21   15.29   0
  21   5   1   20.61    9.11   0
  23  -3   5   13.97    6.66   0
  23  -1   3   43.27    6.50   0
  23   1   2   15.80    4.69   0
  24  -2   4   38.59    6.29   0
  25   7   2   10.78    9.39   0
  26  -2   5    0.00    4.55   0
  26   4   2  172.85    7.85   0
  26   6   2    7.22    9.17   0
  29  -1   5   10.90    6.20   0
  30   4   3   16.22    7.35   0
  32   2   4    3.02    6.91   0
 -38   0   2   27.97    4.36   0
 -36   4   1   -2.43    6.63   0
 -35  -1   2   13.04    4.13   0
 -35   3   1   42.73    6.71   0
 -34   2   1    1.73    5.83   0
 -33  -3   3   99.72    7.85   0
 -30  -2   2  178.95    8.28   0
 -30   0   1    0.89    4.57   0
 -26   4   0  458.82   12.04   0
 -25  -1   1 1896.49   18.75   0
 -25   3   0  290.29    9.52   0
 -24   2   0  235.12    8.06   0
 -23   7   0   12.87    9.04   0
 -21   1   0   92.52    6.06   0
 -18  -2   1   46.17    7.33   0
 -14   0   0  856.82   15.75   0
 -11   9   0   -2.26    9.15   0
  -9   9   0  103.70   12.12   0
  -7   9   0   53.22   12.92   0
  -5   9   0   10.01   11.32   0
   9  -5   4  472.01   10.61   0
  10  -4   3   16.62    5.95   0
  10   2   0  177.31   11.32   0
  16  -4   4   60.64    6.64   0
  19  -1   2   66.05    6.30   0
  21  -3   4   -4.11    6.21   0
  21   3   1  550.12   11.77   0
  22   0   2  562.01   10.24   0
  26   0   3    3.98    4.11   0
  27  -1   4    7.60    4.18   0
  27   5   2   59.70    8.61   0
  31   1   4   10.49    4.65   0
  31   5   3   11.41    7.07   0
 -40   2   2    3.31    5.64   0
 -39   1   2    2.71    3.97   0
 -35   5   1   47.68    8.17   0
 -34   6   1   69.48    9.27   0
 -31   1   1  322.59    9.35   0
 -26  -4   3   86.87    8.02   0
 -25   5   0  935.31   16.73   0
 -24   6   0  373.25   13.46   0
 -23  -3   2    4.25    7.01   0
 -22   2   0   49.61    6.63   0
 -21   7   0   10.86    7.97   0
 -19   1   0  260.95    9.44   0
 -18   8   0    6.95    8.99   0
 -12   0   0 1414.79   20.41   0
  -4  -4   2 6368.02   68.90   0
  -1  -5   3  281.08   12.47   0
   4  -2   1   24.43    9.79   0
   6  -6   5   25.84    5.93   0
   7   1   0  894.23   24.97   0
   9  -3   2   90.72    5.82   0
  10  -6   6   12.67    6.96   0
  11  -1   1    4.38    7.30   0
  12   6   0    3.48   10.79   0
  13   5   0  182.20   12.73   0
  15  -5   5   94.62    7.80   0
  17  -3   3   16.67    6.39   0
  20  -4   5    5.43    4.39   0
  20   2   1  559.41   11.60   0
  22   4   1   43.03    7.57   0
  25  -3   5   37.42    6.50   0
  26   2   2  167.53    8.11   0
  27   3   2  166.79    8.34   0
  28  -2   5    5.66    5.90   0
  29   1   3   -2.68    5.80   0
  30   0   4   67.19    5.29   0
  30   2   3   15.79    4.70   0
  31   3   3   32.96    6.78   0
 -39  -1   3    2.70    5.22   0
 -36  -2   3   13.27    5.92   0
 -36   0   2   15.80    4.12   0
 -34   4   1   32.28    6.97   0
 -33  -1   2   52.11    6.04   0
 -33   3   1    7.57    5.85   0
 -32  -4   4  261.31   10.48   0
 -32   2   1   28.45    5.88   0
 -31   7   1   12.75    8.56   0
 -28   0   1    2.61    4.34   0
 -25  -5   4   -0.40    6.71   0
 -24   4   0 1479.28   19.54   0
 -23  -1   1  147.27    8.14   0
 -23   3   0   -2.13    6.58   0
 -23   5   0   37.65    8.45   0
 -22  -6   5    2.49    8.28   0
 -22   6   0  629.69   15.76   0
 -16  -2   1  196.18    9.83   0
 -16   8   0   31.25    9.30   0
 -10   0   0   94.36   12.37   0
  -6  -6   4  274.31   15.17   0
  11  -5   4  189.21    8.61   0
  12  -4   3  226.02    8.02   0
  16  -2   2  289.32    8.64   0
  16   0   1   14.26    6.83   0
  18  -4   4   49.73    6.44   0
  18   8   1   41.91   11.31   0
  19   1   1 3758.69   23.71   0
  22  -2   3  824.70   11.81   0
  25  -1   3   52.74    4.66   0
  25   1   2   67.21    5.31   0
  26  -2   4  166.36    7.09   0
  28   0   3    6.77    5.57   0
  28   4   2   17.89    6.70   0
  29  -1   4    7.66    5.76   0
  32   4   3   -0.42    6.49   0
  33   1   4   12.53    6.26   0
  34   2   4   75.88    7.93   0
 -39   3   2    5.62    5.90   0
 -38   2   2   16.39    5.74   0
 -37   1   2    1.49    5.50   0
 -33   5   1    6.26    5.03   0
 -32   6   1   -1.48    7.87   0
 -31  -3   3   67.50    7.15   0
 -29   1   1 1026.27   13.74   0
 -28  -2   2 1939.47   19.39   0
 -22   4   0 1112.03   16.89   0
 -20   2   0  240.09    9.12   0
 -19   7   0   31.69    8.85   0
 -17   1   0  107.74    6.68   0
 -14   8   0   63.92   10.40   0
  -4  -6   4  328.96   14.23   0
  -2  -4   2 2358.20   33.41   0
   1  -5   3   37.81    6.15   0
   8  -6   5    7.23    6.12   0
  11  -3   2   68.14    6.84   0
  13   3   0   53.77    8.73   0
  14   4   0  125.79   11.05   0
  17  -5   5   70.64    7.35   0
  19  -3   3  664.74   11.33   0
  21  -1   2  103.49    6.41   0
  22  -4   5   -1.63    6.18   0
  22   6   1  595.45   16.62   0
  23  -3   4   31.06    4.51   0
  23   5   1   89.12    8.61   0
  24   0   2  318.90    8.40   0
  27   7   2    1.43    7.29   0
  28   6   2    7.35    7.46   0
  32   0   4    8.96    6.13   0
  32   2   3   45.70    6.45   0
 -40   0   3   -3.91    5.04   0
 -37  -1   3   22.04    5.55   0
 -34  -2   3   24.95    5.69   0
 -34   0   2   11.35    5.60   0
 -32   4   1   12.50    5.93   0
 -31  -1   2   76.80    6.31   0
 -31   3   1   -1.93    5.58   0
 -30   2   1   11.96    5.68   0
 -29   7   1    6.95    8.16   0
 -26   0   1   -0.63    4.34   0
 -24  -4   3   89.73    7.62   0
 -21  -3   2    4.03    5.15   0
 -21   3   0   30.03    5.64   0
 -21   5   0    8.99    7.70   0
 -20   6   0   42.54    8.52   0
 -17   7   0   70.64    9.13   0
 -15   1   0 2525.60   22.68   0
 -12   8   0    1.84    9.11   0
  -8   0   0 2768.48   35.11   0
   6  -2   1  391.56   12.60   0
  13  -5   4   12.41    5.48   0
  13  -1   1 1787.49   16.69   0
  14  -4   3  116.06    7.09   0
  18  -2   2   13.89    6.22   0
  21   7   1    0.71    7.18   0
  22   2   1  119.44    7.96   0
  23   3   1   79.61    7.60   0
  24  -2   3   50.75    5.99   0
  27  -3   5   36.02    5.02   0
  27  -1   3    3.48    5.31   0
  27   1   2   19.30    6.18   0
  28  -2   4    2.53    5.68   0
  28   2   2  318.19    9.39   0
  29   3   2   26.85    6.87   0
  29   5   2   15.64    7.29   0
  31  -1   4   11.89    5.71   0
  31   1   3    5.35    5.62   0
  33   3   3    6.82    6.37   0
 -38   4   2    8.40    4.31   0
 -31   5   1    0.78    4.92   0
 -30   6   1   -0.85    5.55   0
 -21  -1   1 1205.07   14.91   0
  20  -4   4   51.54    4.84   0
  30   0   3    5.50    3.89   0
  34   4   3    9.24    4.81   0
 -28   6  -1   98.90   10.80   0
 -27   7   1    3.71    7.02   0
 -24  -2  -5    2.46   13.63   0
 -23  -5  -5   -0.89   11.80   0
 -23   7   3   -0.98    7.19   0
 -23   7   4    1.24    6.88   0
 -22  -4  -5   -2.69   12.51   0
 -22   6   0  467.08   10.39   0
 -19   5  -1    6.69    8.30   0
 -18   6   1  185.31    9.25   0
 -18   6   5   23.35    6.37   0
 -17  -7  -4    2.30   10.33   0
 -16   6   3   61.33    7.43   0
 -16   6   4    8.45    7.54   0
 -15  -1  -4   12.55   12.51   0
 -15   5   0  284.32   10.46   0
 -13  -5  -4   16.01    9.85   0
 -13  -3  -4   86.78   13.08   0
 -12  -8  -3   90.87   10.52   0
 -11   5   2  144.41    8.01   0
 -11   5   3   31.37    5.10   0
 -11   5   4    0.93    7.31   0
 -10   4   6    7.79    8.20   0
  -8  -6  -3  408.55   12.56   0
  -8   4   5  115.66    9.26   0
  -7  -5  -3   -3.12    6.73   0
  -7  -3  -3    1.69    9.77   0
  -7   3   6   53.14    9.00   0
  -6 -10   0    2.72    8.85   0
  -5  -7  -2  392.73   12.03   0
  -5   3   1   29.37    6.77   0
  -5   3   5  109.84    9.67   0
  -4 -10   1   49.25    7.66   0
  -4  -8  -1  207.10   10.60   0
  -4  -6  -2   40.38    8.57   0
  -4   2   0  336.71   14.86   0
  -4   2   6    5.76    9.95   0
  -3  -9   0   -1.51    6.05   0
  -3  -5  -2  231.18   11.47   0
  -1  -9   2   77.85   10.10   0
   0  -8   5    8.41    8.00   0
   1   1   3  601.77   18.04   0
   2  -2   0  305.44   21.82   0
   3  -5   5  116.31   10.48   0
   4  -4   1  139.63    8.86   0
 -31   7   0    3.85    8.74   0
 -26   6  -1  938.25   18.24   0
 -25   5  -2   20.26    9.99   0
 -25   7   1    9.27    7.70   0
 -23  -3  -5   10.81   11.74   0
 -23   7   2  142.20    7.23   0
 -21   7   3   21.41    7.53   0
 -18   4  -2   60.79    9.75   0
 -16   6   2    6.27    4.88   0
 -14  -2  -4    1.89   12.24   0
 -12   4   7    8.30    9.59   0
 -11  -9  -2    8.29    8.74   0
 -10   2  -2   83.63   14.31   0
 -10   4   0    0.35    8.59   0
  -9   3   7   38.73    8.91   0
  -8  -8  -2  155.99   10.19   0
  -8   4   1   88.95    6.57   0
  -7  -9  -1  103.82   10.26   0
  -3  -3  -2 1787.48   23.88   0
  -2  -8   0   22.52    9.04   0
  -2   2   1 3818.42   36.86   0
  -1  -9   3    3.82    8.98   0
  -1  -5   7    5.53   10.75   0
   0  -8   1  129.58    7.94   0
   0  -4  -1 6619.67   37.42   0
   1  -7   5   16.10    8.35   0
   2  -6   5   36.22    8.37   0
 -29   7   0   48.64    9.51   0
 -27  -1  -5   22.20   15.29   0
 -26   4  -3    8.31    9.79   0
 -24  -4  -5   33.76   13.26   0
 -21   7   2   -2.84    7.26   0
 -21   7   4   -0.88    4.96   0
 -20   6   0   25.24    6.15   0
 -19  -7  -4   21.14   10.43   0
 -16  -6  -4   38.97   10.88   0
 -16   6   5  277.21    8.82   0
 -15  -5  -4    2.23   10.01   0
 -14  -8  -3   14.55   10.12   0
 -14  -4  -4   74.82   11.90   0
 -14   6   3  196.09    8.59   0
 -14   6   4   -8.37    7.49   0
 -13   3  -2 1567.28   26.63   0
 -13   5   6   21.30    9.08   0
 -11  -7  -3   10.39    6.91   0
 -11   5   5  171.33    9.76   0
  -9  -1  -3 2070.48   33.30   0
  -9   3  -1 1260.31   20.84   0
  -8 -10   0    4.30    9.60   0
  -8  -2  -3   91.69   11.17   0
  -7   1   8    7.74    8.27   0
  -6 -10   1    6.36   10.45   0
  -6   2   7   52.56    9.21   0
  -6   4   3    4.52    5.85   0
  -6   4   4 1514.88   17.06   0
  -5  -9   0    9.30    8.92   0
  -3  -9   1   13.13    9.13   0
  -3  -7  -1    8.76    8.30   0
  -3   3   3 1595.65   18.64   0
  -2   2   5   66.24    8.85   0
   0  -8   2  325.83   12.28   0
   0  -8   4   40.17    9.55   0
   1  -7   1   77.94    7.06   0
   1  -5   6   45.91   10.48   0
   1   1   2  250.45   15.19   0
   1   1   4   25.47   10.66   0
   2  -6   1  911.50   15.32   0
   2  -4   0    3.62    9.80   0
   3  -5   1  440.25   13.40   0
   3  -3   5  187.59   20.31   0
   4  -4   4  152.49   11.85   0
   4  -2   2   72.53   15.06   0
 -27   7   0    8.29    8.13   0
 -26  -4  -5   22.53   15.14   0
 -26  -2  -5   11.84   15.09   0
 -25  -3  -5   22.40   11.58   0
 -24   2  -4   48.76   26.94   0
 -24   6  -1  249.02   12.15   0
 -23   5  -2    7.15   10.55   0
 -23   7   1    6.82    5.30   0
 -19   3  -3  723.09   24.28   0
 -19   7   3   10.82    7.21   0
 -19   7   4   12.47    7.60   0
 -17   5  -1   19.53    8.46   0
 -16   6   1  316.42    8.51   0
 -14   6   2    7.83    7.09   0
 -13  -9  -2   21.85    9.73   0
 -13   5   0  158.78    9.51   0
 -11   5   1    9.31    5.35   0
 -10  -6  -3   61.45    7.73   0
  -9  -5  -3  341.78   13.43   0
  -9   5   3  168.15    6.70   0
  -9   5   4   64.58    8.63   0
  -8  -4  -3  110.19    8.53   0
  -7  -7  -2  193.84    8.85   0
  -6  -8  -1   99.25    9.11   0
  -6   2  -1  291.93   15.74   0
  -6   4   2  148.92    7.36   0
  -3   3   2 9735.72   43.83   0
  -3   3   4   48.07    8.46   0
  -2  -6  -1  688.68   12.10   0
  -1  -7   0   16.42    6.12   0
  -1  -5  -1   85.32    7.30   0
   0  -8   3   16.17    8.85   0
   0  -6   0  244.87   11.11   0
   0  -6   6    4.71    8.00   0
   0   0   6   22.61    9.97   0
   1  -7   4   11.47    8.37   0
   1  -5   0   26.71    9.18   0
   1  -1   0  290.06   38.73   0
   1  -1   6   16.01   12.55   0
   4  -4   2  184.69   11.51   0
 -31   3  -4    6.01   17.96   0
 -25   7   0  537.22   15.04   0
 -21  -7  -4    7.34   10.80   0
 -21   7   1    3.17    7.73   0
 -19   7   2  162.73    9.02   0
 -19   7   5    1.05    7.92   0
 -18  -6  -4    4.15   10.55   0
 -18   0  -4 8792.84   92.23   0
 -18   6   0   59.24    6.33   0
 -16  -8  -3   35.22   10.79   0
 -16   6   6   29.74    9.49   0
 -15  -3  -4   37.24   10.47   0
 -14   6   5   12.21    5.60   0
 -13  -7  -3   19.43    9.36   0
 -12   4  -1   25.92    8.31   0
 -11   5   6    8.73    8.00   0
 -10 -10   0    2.55    9.94   0
 -10  -8  -2   67.69    7.15   0
 -10   4   7  330.15   12.49   0
  -9  -9  -1   35.83    6.90   0
  -9   5   2  211.96    7.09   0
  -8   4   6    8.18    8.22   0
  -6  -6  -2  131.46    7.42   0
  -6   4   5 1186.92   16.01   0
  -5  -5  -2 1345.18   18.25   0
  -5   3   6  170.43   10.76   0
  -4  -8   0   68.83    8.99   0
  -4  -4  -2  188.18    9.43   0
  -4  -2  -2  149.83   13.57   0
  -3  -9   2  233.75    9.63   0
  -3  -9   3    5.09    9.35   0
  -2  -8   1  221.74   10.65   0
  -2  -8   5   11.16    9.35   0
  -2   0   7    0.07    9.61   0
  -1  -1   7   13.28   11.38   0
  -1   1   6  144.26   11.05   0
   0   2   3  191.34   10.95   0
   1  -7   2  147.68    7.89   0
   1  -7   3   54.83    8.81   0
   2  -6   2    2.30    8.27   0
   2  -6   4   33.67    9.86   0
   3  -5   2  196.28   10.95   0
   3  -5   4   13.95    9.86   0
   4  -4   3    4.65    7.80   0
   4  -2   3  239.77   21.60   0
 -30   6  -2    3.63   10.30   0
 -29  -1  -5   20.48   16.78   0
 -28  -2  -5    2.67   14.51   0
 -27  -3  -5   43.88   12.62   0
 -24   4  -3    2.25    9.36   0
 -22   6  -1  520.09   12.37   0
 -17  -5  -4   -5.83    9.60   0
 -17   7   3    6.84    7.05   0
 -17   7   4  -10.89    7.39   0
 -16  -4  -4   70.81   11.80   0
 -16   4  -2  362.74   15.31   0
 -15  -9  -2   20.00    9.79   0
 -14   6   1  205.23    9.77   0
 -12  -6  -3  283.00   12.36   0
 -12   6   3  202.42    7.48   0
 -12   6   4   10.57    7.48   0
  -9  -7  -2  317.82   12.22   0
  -9  -3  -3  621.62   15.90   0
  -9   5   5   51.20    8.75   0
  -8 -10   1   -3.63    6.90   0
  -7  -9   0   77.07   10.16   0
  -7   3   7   70.79    9.25   0
  -6   4   1    9.82    8.34   0
  -5  -9   1    0.39    9.04   0
  -5  -7  -1    6.49    8.32   0
  -3   1   7   38.26    9.90   0
  -3   3   5  136.75    9.44   0
  -1  -3  -1 1060.16   19.95   0
   0   2   4   93.69    8.93   0
   2  -6   3    5.23    7.94   0
   3  -5   3  332.97   12.65   0
   3  -3   1  583.16   15.95   0
 -29   7  -1   53.51   10.07   0
 -28   6  -2   18.16   11.77   0
 -24   8   2   27.16    7.96   0
 -23   7   0   31.42    8.82   0
 -22   8   3   24.75    7.67   0
 -21   5  -2 1298.13   21.83   0
 -20  -6  -4   13.66    8.42   0
 -19   7   1   38.04    7.71   0
 -18  -8  -3    4.59    7.12   0
 -17   7   2   52.32    7.72   0
 -17   7   5   -8.23    7.99   0
 -16  -2  -4   39.58   11.19   0
 -16   6   0   20.85    8.45   0
 -15  -7  -3   11.81    9.57   0
 -15   5  -1    7.14    8.27   0
 -14   6   6    4.37    8.71   0
 -12  -8  -2    8.29    6.49   0
 -12   6   2    2.87    4.86   0
 -12   6   5   -0.10    7.34   0
 -11  -9  -1    3.20    8.66   0
 -11  -5  -3  192.30   12.61   0
 -10  -4  -3   29.44    9.74   0
  -9   5   1 2561.03   21.15   0
  -8  -8  -1   32.39    8.53   0
  -8   4   0  255.97    9.43   0
  -7   5   3  374.51   10.26   0
  -7   5   4 2627.32   20.68   0
  -6   0  -2    3.66   17.90   0
  -5  -1  -2 1560.52   30.09   0
  -5   3   0    7.38    9.95   0
  -4  -6  -1  878.11   14.79   0
  -4   4   3   69.83    8.65   0
  -4   4   4  770.79   13.48   0
  -3  -7   0   47.49    8.79   0
  -3   3   114688.29   56.79   0
  -2  -8   2  154.74    9.79   0
  -2  -8   4  100.66    9.69   0
  -2   2   6   54.96   10.94   0
  -1  -7   1   45.82    7.15   0
  -1  -7   5   25.79   10.76   0
   0   2   2 1246.80   21.24   0
   2   0   5    6.87   11.49   0
 -31   5  -3    8.07   11.74   0
 -29   3  -4    1.19   18.47   0
 -26   8   1    5.24    8.13   0
 -22  -6  -4   41.05   12.22   0
 -22   8   2   20.19    8.03   0
 -21   7   0   -3.91    8.46   0
 -20  -8  -3   -6.08   10.20   0
 -20   6  -1  597.32   14.81   0
 -19  -5  -4   24.61   10.51   0
 -17  -9  -2    1.89   10.19   0
 -17  -1  -4   59.70   14.47   0
 -15   7   3   21.82    7.19   0
 -15   7   4   20.14    7.74   0
 -11   5   0  271.20   10.79   0
 -10   6   3  356.51   10.24   0
 -10   6   4   -1.13    7.65   0
  -9  -9   0  241.98   12.32   0
  -9   5   6   31.48    8.80   0
  -8  -6  -2   36.68    8.65   0
  -7   5   2  141.85    8.58   0
  -6  -8   0   26.68    8.52   0
  -6   4   6  115.93    9.31   0
  -5  -9   2   14.89    6.72   0
  -5  -9   3   34.22    9.89   0
  -5  -3  -2 3579.69   32.04   0
  -5   1   8   15.11   10.29   0
  -4  -8   1  224.41   10.90   0
  -4   0   8   14.13   10.26   0
  -4   2   7   22.28    8.40   0
  -4   4   2 7459.93   35.14   0
  -3  -5  -1  545.46   12.87   0
  -2  -8   3   56.42    7.12   0
  -2  -4  -1   11.15   10.00   0
   0  -6   1  181.12   10.26   0
   1  -3   0   19.52    8.55   0
   1   1   5   -0.25    8.08   0
   2  -4   1    8.63   10.58   0
 -29   5  -3    5.34   13.98   0
 -27   7  -1   13.75   10.13   0
 -26   6  -2   10.50   10.50   0
 -24   8   1   12.75    8.46   0
 -22   4  -3  530.90   19.88   0
 -20   8   3   11.04    7.37   0
 -18  -4  -4   54.86   11.54   0
 -17  -7  -3   10.67    9.39   0
 -17  -3  -4   69.33   11.71   0
 -17   7   1   54.96    8.31   0
 -15   7   2   89.83    8.28   0
 -15   7   5    3.68    8.60   0
 -14  -8  -2   -7.04    6.52   0
 -14  -6  -3   39.93    7.68   0
 -13  -9  -1    8.61    6.57   0
 -12   6   1  425.59   10.86   0
 -12   6   6   22.39    9.27   0
 -11  -7  -2   57.12    9.83   0
 -10  -8  -1  118.26    9.84   0
 -10  -2  -3   16.74   12.17   0
 -10   6   2    4.68    7.04   0
  -8   4   7   26.92    9.13   0
  -7  -9   1    3.19    6.39   0
  -7  -7  -1   15.91    8.34   0
  -7  -5  -2   34.86    9.76   0
  -7   5   5  392.43   11.48   0
  -6  -4  -2 2092.36   23.32   0
  -4  -8   5   76.49   10.82   0
  -4   4   5   91.72    8.95   0
  -2  -6   0    3.87    5.91   0
  -1  -7   2   24.47    8.87   0
  -1  -7   4   21.62    9.26   0
  -1  -5   0   23.64    9.19   0
  -1   3   3 1197.45   17.16   0
  -1   3   4 1807.18   19.90   0
   0  -6   5    7.15    7.99   0
   0  -4   0  310.18   14.95   0
   0   2   5  839.49   16.78   0
   1  -5   1   57.22    7.43   0
 -25   7  -1    7.77    9.92   0
 -24  -6  -4    3.36    7.69   0
 -22   8   1   44.94    8.29   0
 -21  -5  -4   11.49   10.98   0
 -21   1  -4   17.68   25.23   0
 -20   8   2   -1.48    7.70   0
 -19   5  -2  221.36   12.81   0
 -19   7   0   42.20    9.03   0
 -18   6  -1  198.88   11.04   0
 -18   8   4   50.15    8.28   0
 -14   6   0   25.43    8.51   0
 -13  -5  -3   95.24   10.59   0
 -13   7   3   88.44    8.09   0
 -13   7   4   16.30    7.58   0
 -11  -9   0    3.48    9.38   0
 -10   4  -1   64.79    9.45   0
 -10   6   5   21.10    6.36   0
  -7  -9   2  105.26   10.75   0
  -5  -7   0   32.92    8.76   0
  -5   3   7   68.27    9.29   0
  -4  -8   2   76.23    9.63   0
  -3  -7   1   94.42    9.52   0
  -3  -1   8   28.46   12.04   0
  -3   3   6  216.61   11.46   0
  -1  -7   3   13.77    8.76   0
  -1   1   0  165.66   23.99   0
  -1   3   2  119.04   10.84   0
   1  -5   5   57.44    9.99   0
   2  -4   5  149.89   13.31   0
 -27   5  -3  423.69   21.24   0
 -26   8   0   22.36    9.51   0
 -24   6  -2  190.37   13.17   0
 -20  -4  -4   55.06   12.10   0
 -19  -7  -3   -1.45    6.54   0
 -18  -2  -4 2042.11   32.82   0
 -18   8   3   14.22    5.64   0
 -17   3  -3   18.59   14.41   0
 -16  -8  -2    5.14    6.82   0
 -16  -6  -3   55.61   10.63   0
 -15  -9  -1   -1.02    6.30   0
 -15   7   1   80.01    8.58   0
 -14   4  -2   17.33    8.65   0
 -13  -7  -2   60.76    9.84   0
 -13   5  -1   33.59    8.46   0
 -13   7   2  134.03    8.56   0
 -13   7   5   27.24    8.63   0
 -12  -4  -3  295.53   12.66   0
 -11  -3  -3  333.26   13.40   0
 -11   3  -2   65.26   12.92   0
 -10  -6  -2   11.39    8.78   0
  -9  -9   1   60.14   10.75   0
  -8  -8   0    6.35    8.95   0
  -8   6   3 2129.28   18.73   0
  -8   6   4   48.52    7.71   0
  -7  -9   3   -1.46    9.67   0
  -7   3  -1  672.43   17.14   0
  -7   5   1  214.71   10.05   0
  -7   5   6   86.65    9.60   0
  -6  -8   1  105.40   10.07   0
  -6  -6  -1  619.68   13.11   0
  -5   5   3   28.74    7.72   0
  -5   5   4  146.33    9.63   0
  -4  -8   3 1439.51   21.01   0
  -4  -8   4   43.66    9.76   0
  -2  -6   6    1.12   10.14   0
  -2  -2  -1 2488.47   33.32   0
  -1   3   5  124.11    8.87   0
   0  -6   2   43.07    6.63   0
   0  -6   4    3.49   10.33   0
   3  -3   2 1271.43   23.84   0
 -24   8   0   53.30    9.82   0
 -23  -5  -4   13.14    7.73   0
 -23   7  -1   37.98   10.11   0
 -21  -7  -3   14.08    9.84   0
 -20   8   1   17.99    8.26   0
 -19  -3  -4   48.49   11.58   0
 -18  -8  -2   98.21   11.83   0
 -18   8   2    4.69    5.53   0
 -17  -9  -1    5.71    9.01   0
 -17   7   0   78.28    9.26   0
 -16   8   3    9.05    7.39   0
 -16   8   4   24.96    8.35   0
 -13  -9   0    7.26    9.49   0
 -12  -8  -1   -1.74    5.73   0
 -11  -1  -3  315.68   18.42   0
 -11   7   3  218.50    9.64   0
 -11   7   4  113.77    8.57   0
 -10   6   1  323.63    9.94   0
 -10   6   6   11.20    6.68   0
  -9  -7  -1   35.63    6.31   0
  -9  -5  -2  217.39   11.71   0
  -9   5   0  640.22   11.98   0
  -8   6   2  100.43    7.88   0
  -8   6   5   15.96    7.93   0
  -6   4   0 1619.85   20.82   0
  -6   4   7    4.49    8.76   0
  -5  -5  -1  491.86   12.74   0
  -5   5   2   57.01    7.74   0
  -5   5   5   72.72    8.89   0
  -4  -6   0   51.72    9.02   0
  -4   4   1 2580.13   21.65   0
  -4   4   6   44.23    8.35   0
  -3  -7   5    9.00   11.09   0
  -2   2   0  330.90   20.97   0
  -2   4   3  408.81   11.82   0
  -2   4   4  584.36   12.45   0
   0  -6   3   49.21    9.28   0
   1  -5   2   62.47    9.64   0
   2  -4   2  196.73   11.59   0
   3  -1   5  154.83   20.44   0
 -27   3  -4    4.92   21.25   0
 -25  -5  -4  -11.48   11.41   0
 -22  -4  -4   52.54   12.93   0
 -22   6  -2  548.09   17.52   0
 -20   4  -3   91.68   14.70   0
 -19  -1  -4   83.29   15.87   0
 -18  -6  -3    2.28   10.10   0
 -17   5  -2  113.87   10.79   0
 -16   6  -1  145.09   10.38   0
 -15  -7  -2   15.72    9.24   0
 -15  -5  -3   20.72   10.01   0
 -12  -6  -2   57.07    9.60   0
 -12   6   0    6.16    8.29   0
 -11  -9   1   38.57   11.16   0
 -11   7   5  -11.49    8.86   0
 -10  -8   0   45.20    9.68   0
  -9  -9   2   23.13    9.95   0
  -6  -8   2   31.59   10.10   0
  -6  -8   5   52.72   11.07   0
  -6  -2  -2 1765.34   27.31   0
  -4  -4  -1  279.37   12.27   0
  -3  -7   2  807.52   15.25   0
  -3  -5   7   -3.09   13.34   0
  -3  -3  -1 1126.57   19.95   0
  -2  -6   1  313.90    9.92   0
  -2   2   7  137.18   11.56   0
  -2   4   2 2644.82   22.85   0
  -1  -5   6   26.26   10.37   0
  -1   1   7   22.66   10.43   0
   1  -5   4   83.83   11.30   0
   1  -3   6   93.04   17.72   0
   2  -2   1 1829.57   34.06   0
   3  -3   4  213.97   15.40   0
 -27  -5  -4   11.49   11.85   0
 -25   5  -3  107.62   13.33   0
 -23  -7  -3    6.96    7.33   0
 -22   8   0   11.50    8.91   0
 -21  -3  -4    7.12   11.34   0
 -21   7  -1    5.22    6.73   0
 -20  -8  -2   36.25   11.30   0
 -20   0  -4   22.02   18.97   0
 -19  -9  -1   12.05   10.05   0
 -18   8   1   18.85    8.12   0
 -16   8   2    3.39    5.35   0
 -15  -9   0    2.69    9.71   0
 -14  -8  -1   -3.56    6.05   0
 -14  -4  -3  138.28   11.73   0
 -14   2  -3   73.82   20.22   0
 -14   8   3   18.87    7.69   0
 -14   8   4    0.53    7.96   0
 -13   7   1  108.78    6.85   0
 -11  -7  -1   20.85    8.77   0
 -11   7   2    3.01    5.51   0
  -9  -9   3    2.79   10.72   0
  -8  -8   1   23.27    9.83   0
  -8  -6  -1   80.47    9.15   0
  -8  -4  -2   10.49    7.28   0
  -8   6   6    4.28    8.92   0
  -7  -7   0  716.80   12.47   0
  -7  -3  -2  928.07   18.78   0
  -6   6   3 1513.77   16.75   0
  -6   6   4  474.16   11.74   0
  -5  -7   1   19.99    9.23   0
  -3  -7   3   23.54    9.71   0
  -3  -7   4   85.26   10.65   0
  -3  -5   0   54.30    9.21   0
  -3   3   7   19.02   10.24   0
  -2   4   5    5.68    5.75   0
  -1  -5   1 2123.09   22.80   0
   0  -4   6    1.51   11.98   0
   0   2   6    4.37    8.25   0
   1  -5   3   36.96    8.81   0
   1   1   6   18.01    8.22   0
   2  -4   4  599.04   17.59   0
   2   2   3  935.58   18.59   0
   2   2   4 1422.93   20.07   0
   3  -3   3   89.13   13.52   0
   3   1   316822.44   81.26   0
 -27   7  -2   -4.29   14.36   0
 -25  -7  -3   13.49   10.96   0
 -24  -4  -4   23.44   11.54   0
 -22  -8  -2   27.71   10.84   0
 -20  -6  -3    6.11    9.87   0
 -20  -2  -4    8.09   11.21   0
 -20   8   0   15.61    8.78   0
 -17  -7  -2    8.61    9.69   0
 -17  -5  -3   18.88    9.56   0
 -15   7   0  118.61    9.82   0
 -13  -9   1  163.57   12.63   0
 -13  -3  -3    1.44    9.19   0
 -12  -2  -3    8.33    9.69   0
 -12   0  -3    0.89   14.40   0
 -11  -9   2   11.73   10.86   0
 -11   5  -1    8.54    8.97   0
  -9   7   3  119.39    8.48   0
  -9   7   4   20.60    8.52   0
  -8   4  -1   15.37    9.77   0
  -8   6   1    5.34    7.31   0
  -7   5   7   12.64    9.77   0
  -6  -8   3  632.86   13.86   0
  -6  -8   4   28.89   10.31   0
  -6   6   5   37.93    8.60   0
  -5   5   1  225.06   10.34   0
  -5   5   6  241.28   10.93   0
  -3   1   8   34.50   10.76   0
  -3   3   0    4.19   11.01   0
  -3   5   3  443.35   11.61   0
  -3   5   4    5.09    8.44   0
  -2  -6   2  192.94   11.00   0
  -2  -6   5    2.28   10.06   0
  -2  -4   7   54.38   15.28   0
  -1  -3   7    2.07   15.79   0
  -1   3   1 7415.73   41.61   0
  -1   3   6  238.71   11.86   0
   0   0   7   30.13   10.67   0
   1   3   3  687.81   14.78   0
   1   3   4  255.13   11.28   0
   2  -4   3  282.81   12.15   0
   3   1   4  461.12   15.28   0
 -22  -6  -3    5.86   10.06   0
 -20   6  -2   30.26   11.54   0
 -19   7  -1    9.43    6.71   0
 -17  -9   0   -0.82    9.65   0
 -16  -8  -1   18.04    6.79   0
 -16   8   1   48.80    6.11   0
 -14  -6  -2   18.52    9.13   0
 -14   6  -1  128.92   10.24   0
 -14   8   2   32.61    5.57   0
 -12  -8   0    8.43    6.53   0
 -12   8   3   24.79    7.69   0
 -12   8   4   46.22    8.77   0
 -11  -9   3   52.05   11.86   0
 -11  -5  -2   -3.69    6.42   0
 -11   7   1  134.96    8.97   0
 -10   6   0   10.41    8.34   0
  -9  -7   0 1952.13   20.90   0
  -9   7   2  161.58    8.74   0
  -9   7   5    1.91    5.96   0
  -8  -8   2   71.26   10.96   0
  -7  -5  -1  537.86   12.79   0
  -7   5   0  491.81   12.84   0
  -6  -6   0  235.33   10.69   0
  -6   6   2  233.76    7.88   0
  -4   4   7  124.21   10.08   0
  -3   5   2 4852.22   27.80   0
  -3   5   5   27.53    8.03   0
  -2  -4   0    4.71    7.25   0
  -2   4   6   77.59    9.33   0
  -1  -3   0   33.68   11.70   0
   0  -4   1 3363.58   29.06   0
   1  -3   1  775.81   19.66   0
   2   0   6    0.77   11.33   0
 -26  -4  -4   -0.93   10.52   0
 -25   7  -2   11.26   11.37   0
 -24   8  -1  129.83   12.77   0
 -23  -3  -4   36.56   12.14   0
 -23   5  -3   29.08   10.96   0
 -19  -7  -2  170.38   12.62   0
 -19  -5  -3   62.35   10.17   0
 -18  -8  -1   50.25   10.47   0
 -18   8   0   11.71    8.70   0
 -16  -4  -3   31.98   10.24   0
 -15  -9   1   40.55   11.23   0
 -15   5  -2    5.50    9.44   0
 -13  -9   2    3.67   11.19   0
 -13  -7  -1   18.25    6.58   0
 -13   7   0  115.19    9.42   0
 -12   4  -2  778.34   17.70   0
 -10  -8   1   36.04    6.93   0
 -10  -6  -1  301.46   11.18   0
  -8   2  -2   73.89   17.53   0
  -7  -7   1   75.86    9.72   0
  -6   6   6  101.80    9.78   0
  -5  -7   2   89.83    7.68   0
  -5  -7   5   -4.27    9.39   0
  -4  -6   1  269.13    9.73   0
  -4  -6   6    2.51   10.92   0
  -2  -6   3  739.55   15.32   0
  -2  -6   4   37.79    9.13   0
  -2   0   8    1.43   12.08   0
  -2   4   1 1289.04   17.94   0
   0   4   3    4.68    8.85   0
   0   4   4  273.56   10.93   0
   1   3   2  277.61   13.28   0
   1   3   5  208.29    9.93   0
   2   2   2 1661.05   25.88   0
   2   2   5  148.46   10.02   0
 -28  -4  -4   21.28   11.42   0
 -28   6  -3   81.29   16.26   0
 -24  -6  -3   29.15   10.99   0
 -22  -2  -4  283.02   16.56   0
 -21  -1  -4   24.60   13.44   0
 -19  -9   0   -3.88    6.52   0
 -19   9   1   67.97    9.38   0
 -18   4  -3  683.48   22.62   0
 -18   6  -2   31.30   10.35   0
 -17   7  -1   92.07    9.80   0
 -17   9   2    2.02    7.74   0
 -16  -6  -2   77.14   10.38   0
 -15   9   3   -0.56    7.84   0
 -14  -8   0   79.62    9.83   0
 -14   8   1    4.19    7.81   0
 -12   8   2   27.28    5.43   0
 -10  -4  -2   10.42    6.77   0
 -10   8   4  122.75    9.18   0
  -8  -8   3  212.45   10.42   0
  -8  -8   4  176.42   12.82   0
  -7   7   3    7.67    7.39   0
  -7   7   4  585.77   10.32   0
  -7   7   5   11.39    8.27   0
  -6  -4  -1 1293.61   18.69   0
  -5  -7   3   66.11    9.87   0
  -5  -7   4   20.45    9.87   0
  -5   5   7   71.40    9.74   0
  -4   2  -1   18.97   13.81   0
  -4   4   0  204.23    9.91   0
  -4   6   3 2131.11   17.93   0
  -4   6   4  473.00    9.80   0
  -4   6   5   67.68    8.80   0
  -3   5   6    9.74    8.53   0
  -1  -5   2  108.00   10.79   0
  -1  -5   5  138.59   11.40   0
   0   4   5  560.43   12.90   0
   3   1   5  180.95   10.91   0
 -30  -4  -4    9.74   11.83   0
 -30   4  -4   15.07   21.86   0
 -26  -6  -3   29.50   10.53   0
 -25  -3  -4   -1.30   10.45   0
 -23   7  -2    0.11   10.53   0
 -22   8  -1  310.34   14.39   0
 -21  -7  -2  365.28   13.36   0
 -21  -5  -3   35.20    9.53   0
 -20  -8  -1  120.29   11.46   0
 -17  -9   1   -8.66    9.98   0
 -16   8   0   35.96    8.94   0
 -15  -7  -1   50.41    9.65   0
 -15  -3  -3   97.90   11.37   0
 -13  -9   3   24.83   11.77   0
 -13  -5  -2  225.16    9.54   0
 -12  -8   1   68.09    9.97   0
 -12   6  -1   48.02    9.38   0
 -11  -7   0   66.07   10.06   0
 -10  -8   2    9.61   10.09   0
 -10   8   3   70.30    6.41   0
  -9  -3  -2  104.33   11.31   0
  -9   5  -1  816.54   16.00   0
  -9   7   1  129.45    8.84   0
  -7  -1  -2  922.33   24.22   0
  -7   7   2  427.61   10.70   0
  -6   6   1   60.63    6.00   0
  -5  -5   0  126.09    7.66   0
  -5   3  -1   33.33   11.13   0
  -4   6   2 1238.22   14.76   0
  -3  -5   1 2542.02   23.81   0
  -3  -1  -1 6898.65   70.16   0
  -1   3   7   -0.79   10.17   0
  -1   5   3  416.57   11.36   0
  -1   5   4  314.36   10.55   0
   0   4   2 1822.50   20.39   0
   2   0   1    2.14   34.91   0
   3   1   2 2167.47   33.58   0
   4   0   4 2857.95   42.93   0
 -28  -6  -3   31.19   12.41   0
 -27  -3  -4   -2.78   12.34   0
 -26   6  -3   48.63   15.30   0
 -25   3  -4    2.00   27.08   0
 -24  -2  -4   41.28   13.41   0
 -23  -7  -2   -0.20    9.95   0
 -22  -8  -1  314.74   14.79   0
 -21   5  -3   25.06   11.09   0
 -20   8  -1  116.02   11.44   0
 -18  -6  -2   33.62    9.78   0
 -18  -4  -3  687.27   17.19   0
 -17   9   1   -3.30    8.32   0
 -16  -8   0   17.66    6.76   0
 -15  -9   2   -1.18    8.13   0
 -15   3  -3   76.90   17.06   0
 -15   7  -1   57.87    9.40   0
 -15   9   2    2.27    5.47   0
 -14  -2  -3  101.09   10.76   0
 -13  -1  -3  994.63   25.99   0
 -13   1  -3  735.51   43.97   0
 -13   9   3   28.65    8.11   0
 -12  -6  -1   48.93    8.51   0
 -12   8   1   52.31    8.26   0
 -11   7   0   57.45    8.94   0
 -10   8   2   12.81    7.28   0
  -9  -7   1  170.93   10.56   0
  -9  -5  -1 1092.23   16.35   0
  -9   3  -2   79.88   11.82   0
  -8  -6   0   -2.09    5.85   0
  -8  -2  -2   95.21   12.34   0
  -8   6   0   -2.44    6.00   0
  -7  -7   2  440.99   13.04   0
  -5  -3  -1   49.22   10.66   0
  -5   5   0  190.69   10.65   0
  -5   7   4   20.47    7.90   0
  -4  -6   2 1114.31   17.07   0
  -4   6   6    5.91    8.01   0
  -3   1  -1 5036.95   92.02   0
  -3   5   1 1589.40   16.73   0
  -2   4   7   65.77    9.57   0
  -1  -5   3  302.10   11.86   0
  -1  -5   4  302.22   13.17   0
  -1   5   5  175.56    9.22   0
   0  -4   2 1481.55   21.69   0
   0   2   7   70.59    8.62   0
   1   3   6  157.17   10.31   0
   4   0   3    4.07   14.36   0
 -25  -7  -2    6.69   10.26   0
 -24  -8  -1  110.54   12.59   0
 -23  -5  -3   37.03   10.01   0
 -23  -1  -4   45.43   13.00   0
 -22   0  -4 1085.77   32.14   0
 -21   7  -2  554.69   18.59   0
 -19  -9   1   26.45    7.95   0
 -17  -9   2    0.27   11.05   0
 -17  -7  -1  111.40   10.37   0
 -16   6  -2   71.17   10.73   0
 -15  -9   3   -9.43   10.22   0
 -15  -5  -2   12.00    9.14   0
 -14  -8   1    4.83    9.47   0
 -14   8   0   82.88    9.68   0
 -13   5  -2  252.38   11.91   0
 -12  -4  -2 1160.14   18.62   0
 -10  -8   3   66.42    8.09   0
 -10  -8   4  152.97   12.57   0
  -8   8   3  349.59   10.56   0
  -8   8   4  132.71    7.26   0
  -8   8   5   11.94    8.41   0
  -7  -7   5    3.72    9.67   0
  -6  -6   1   74.53    7.29   0
  -6   4  -1 1062.60   18.92   0
  -5   7   3   51.53    6.23   0
  -5   7   5    6.43    8.27   0
  -4  -6   5   42.97    9.07   0
  -4  -4   0  365.53   12.58   0
  -4  -2  -1   25.10   10.00   0
  -3  -5   6    5.83   10.59   0
  -2   6   3  819.07   13.19   0
  -2   6   4   46.29    8.12   0
  -1   5   2   91.39    6.77   0
   0   4   6    2.16    8.29   0
   1   1   7   14.18    9.65   0
   2   2   6   57.18    8.60   0
 -29  -3  -4    1.45   11.04   0
 -27  -7  -2    1.19    9.97   0
 -25  -5  -3   79.20   11.02   0
 -24   6  -3   31.96   14.89   0
 -20  -6  -2   35.19    9.65   0
 -20  -4  -3   93.16   11.20   0
 -19   9   0    0.22    9.24   0
 -18  -8   0   15.30    6.41   0
 -18   8  -1   65.29   10.46   0
 -17  -3  -3   15.44    9.98   0
 -15   9   1   36.34    8.91   0
 -14  -6  -1  129.12    9.89   0
 -13  -7   0   76.74    7.31   0
 -13   9   2    1.24    5.50   0
 -12  -8   2   28.81    7.55   0
 -11   9   3   49.43    8.30   0
 -10   4  -2   10.66   10.63   0
 -10   6  -1  251.16   11.34   0
 -10   8   1   62.06    8.33   0
  -8   8   2   55.73    7.37   0
  -7  -7   3    3.97    6.53   0
  -7  -7   4  792.48   17.55   0
  -7   7   1   63.41    7.83   0
  -5  -5   7   51.07   12.05   0
  -5   7   2  190.71    9.14   0
  -4  -6   3 2580.06   24.74   0
  -4  -6   4  471.52   14.35   0
  -4   6   1  432.17   11.06   0
  -3   5   7   -5.75    5.89   0
  -2  -4   1 1332.65   20.74   0
  -2   6   5    9.50    7.87   0
  -1   1   8   33.57   12.18   0
  -1   5   6   36.79    8.43   0
   0  -4   5  372.89   15.16   0
   1   3   1 1001.83   18.52   0
   2   4   3  433.84   12.06   0
   2   4   4  813.05   14.73   0
   3   3   3  120.65   10.96   0
   3   3   4  376.41   11.93   0
 -31  -3  -4   14.57   11.19   0
 -28   4  -4   21.29   21.01   0
 -26  -2  -4  175.09   14.25   0
 -20  -8   0    8.06    9.25   0
 -19  -9   2   43.66   11.05   0
 -19  -7  -1   23.21    6.53   0
 -19   5  -3   73.40   13.22   0
 -19   7  -2  189.50   12.54   0
 -16  -8   1   59.41   10.47   0
 -13   7  -1   40.46    8.49   0
 -12  -8   3   24.18   10.33   0
 -11  -7   1  162.29   10.59   0
 -11  -5  -1    7.05    8.61   0
 -10  -6   0   -2.00    5.93   0
  -9  -7   2  181.59   11.43   0
  -9   7   0 1507.33   18.10   0
  -8  -4  -1   27.01    9.06   0
  -7  -5   0  599.74   13.39   0
  -7   5  -1  538.19   13.63   0
  -6  -6   6   80.66   10.40   0
  -6   6   0  206.53   10.12   0
  -6   8   4   22.95    7.87   0
  -3  -5   2 4636.99   31.51   0
  -3   7   4   91.49    8.70   0
  -2   6   2  178.61    8.82   0
  -1   3   0   34.34   11.42   0
   0  -4   3    5.20    9.93   0
   0   4   1 5585.12   33.36   0
   1  -3   2  192.75   12.40   0
   1   5   3   52.74    8.88   0
   1   5   4  108.57    9.03   0
   2   4   5  281.38   10.95   0
   3   1   6    3.60    8.92   0
   3   3   5  368.49   11.89   0
   4   2   3  346.19   13.47   0
   4   2   4  184.10   10.06   0
 -28  -2  -4    5.00   13.45   0
 -27  -5  -3  120.25   11.40   0
 -25  -1  -4    5.68   12.19   0
 -23   1  -4   34.56   18.15   0
 -22  -6  -2  264.34   11.99   0
 -22  -4  -3  471.00   16.32   0
 -21  -7  -1    4.26    9.34   0
 -17  -5  -2   77.89    7.50   0
 -17   9   0   -1.44    5.68   0
 -16  -2  -3    8.41   10.66   0
 -16   4  -3   32.10   13.13   0
 -16   8  -1   28.18    9.78   0
 -15  -7   0   75.86    7.56   0
 -14  -8   2   43.63   10.47   0
 -14  -4  -2   24.98    9.59   0
 -13   9   1  106.79    9.68   0
 -12  -8   4   28.02    7.62   0
 -12   8   0    8.34    8.76   0
 -11  -3  -2   82.36   10.67   0
 -11   9   2    8.80    5.75   0
  -9   9   3    6.34    7.65   0
  -8  -6   1    6.46    8.49   0
  -6  -6   2  373.50   13.26   0
  -6   8   3  573.95   10.82   0
  -6   8   5   43.88    6.46   0
  -5  -5   1  282.76   11.98   0
  -3  -3   0   10.95   10.92   0
  -3   7   3   10.22    5.44   0
  -3   7   5   11.34    7.83   0
  -2   4   0    5.88    7.36   0
  -2   6   6    2.39    5.24   0
  -1   5   1 2297.79   20.48   0
   0  -4   4  221.31   12.47   0
   1  -1   7   10.57   18.67   0
   1   5   5   76.80    8.71   0
   2  -2   2 1160.15   29.16   0
   2   2   1 2301.56   31.30   0
   2   4   2  246.66   11.48   0
   4   0   5    2.94   11.36   0
   4   2   5   14.84    9.76   0
 -31  -5  -3   11.64   10.99   0
 -29  -5  -3    4.53   10.85   0
 -24  -6  -2  174.09   12.44   0
 -22  -8   0    2.51    6.83   0
 -22   6  -3   14.59   11.14   0
 -19  -3  -3  675.62   17.82   0
 -18  -8   1   34.55   10.16   0
 -16  -6  -1  122.93    8.28   0
 -15   9   0    5.13    8.44   0
 -14  -8   3   16.29   10.48   0
 -14   6  -2    8.00    9.53   0
 -13  -7   1  194.16   11.61   0
 -11   5  -2    4.18    9.05   0
  -9  -7   3  122.00   11.09   0
  -9  -7   4   14.06   10.27   0
  -9  -7   5   32.03    9.95   0
  -8   8   1   17.77    7.97   0
  -6   8   2   31.42    7.87   0
  -5   7   1    6.63    7.58   0
  -3  -5   5   16.41   10.56   0
  -3   5   0   49.53    9.44   0
  -3   7   2  830.25   13.33   0
  -1  -3   1 9168.62   52.84   0
  -1   5   7   21.33    9.21   0
   0   4   7    8.58    8.90   0
   0   6   3   80.14    8.73   0
   0   6   4    8.37    5.94   0
   0   6   5   21.90    8.68   0
   1  -3   5  143.37   14.14   0
   1   3   7   63.78    9.04   0
   1   5   2   81.58    8.77   0
   3   3   2 1329.00   18.65   0
 -30  -2  -4   53.34   12.90   0
 -26  -6  -2    2.00    9.15   0
 -24  -8   0   29.92    7.02   0
 -24  -4  -3   -0.98    9.82   0
 -24   0  -4   25.83   13.53   0
 -23  -7  -1   31.69    7.20   0
 -22   8  -2   24.70   11.48   0
 -19  -5  -2  267.77   12.28   0
 -17  -7   0   61.76    7.43   0
 -17   7  -2    5.68   10.61   0
 -16  -8   2   18.20    9.88   0
 -15  -1  -3   13.24   11.42   0
 -14  -8   4   -8.44   11.45   0
 -13  -5  -1   48.40    8.97   0
 -12  -6   0    6.14    6.04   0
 -11  -7   2   10.66    9.86   0
 -11   7  -1    3.91    8.55   0
 -11   9   1   36.22    8.52   0
 -10  -2  -2  109.53   12.30   0
 -10   8   0   46.26    8.64   0
  -9   9   2   13.70    5.80   0
  -8   6  -1   71.70    9.68   0
  -7  -3  -1 1001.83   18.22   0
  -7   7   0  869.57   14.29   0
  -6  -6   3 1630.83   20.96   0
  -6  -6   5   20.21   10.23   0
  -4   8   3 1530.23   16.71   0
  -4   8   4   43.75    8.89   0
  -4   8   5  104.22    9.61   0
  -3  -5   3  385.85   12.90   0
  -2  -4   6   51.80   11.42   0
  -2  -2   0  461.10   22.50   0
  -2   6   1  491.53   11.33   0
  -1   7   4   23.01    8.38   0
   1   5   6  107.84    9.51   0
   2   2   7   29.24    9.95   0
   2   4   6  186.99   10.38   0
   3   3   6   17.84    8.79   0
 -34  -2  -4   78.54   16.47   0
 -32  -2  -4    6.22   11.31   0
 -28  -6  -2   11.05    9.60   0
 -27  -1  -4   10.73   10.56   0
 -26  -8   0   13.78    6.84   0
 -26  -4  -3   -7.38    9.49   0
 -25  -7  -1    3.11    6.80   0
 -21  -3  -3  886.15   21.63   0
 -20  -8   1    2.75    6.53   0
 -19  -7   0   28.99    9.41   0
 -19   9  -1   -3.79    9.72   0
 -18  -6  -1  120.68    8.87   0
 -17   5  -3   14.04   12.34   0
 -16  -8   3   17.84    9.89   0
 -16  -4  -2  357.77   13.17   0
 -14   0  -3    3.60   13.47   0
 -14   8  -1    3.82    8.94   0
 -13   9   0   -0.51    8.17   0
 -10  -6   1  406.30   12.77   0
 -10  -4  -1   97.47    9.83   0
  -9  -5   0  754.54   13.08   0
  -7   9   3    4.90    5.47   0
  -6  -6   4  435.51   13.99   0
  -6  -4   0 1308.42   17.09   0
  -4   4  -1  230.96   12.36   0
  -4   6   0   27.40    8.84   0
  -3  -5   4    2.57    8.45   0
  -2  -4   2 2564.11   25.77   0
  -1   7   3   12.71    7.80   0
  -1   7   5   28.37    8.02   0
   0   6   2   65.04    5.97   0
   0   6   6   10.66    8.37   0
   1  -3   3  522.96   17.56   0
   3   5   4   14.72    8.03   0
   4   2   2  142.17   12.78   0
   4   4   4  363.21   12.23   0
   5   1   4    9.80    8.26   0
 -30  -6  -2    6.64    9.72   0
 -28  -4  -3   47.56   10.97   0
 -27  -7  -1    8.08    7.04   0
 -26   4  -4    0.65   18.26   0
 -25   7  -3   18.42   11.98   0
 -24   2  -4   43.36   26.29   0
 -22  -8   1   21.68    9.72   0
 -21  -5  -2  976.68   18.55   0
 -20  -6  -1  659.80   15.80   0
 -20   6  -3    3.13   10.53   0
 -20   8  -2   31.86    8.64   0
 -18  -8   2    4.62    7.28   0
 -18  -2  -3 2414.23   30.87   0
 -17   9  -1   10.60   10.12   0
 -16  -8   4   15.21   11.66   0
 -15  -7   1   51.63    7.27   0
 -15   7  -2   15.50   10.01   0
 -14  -6   0   36.14    8.76   0
 -13  -7   2  164.39   11.34   0
 -13  -3  -2 1825.95   23.03   0
 -12   6  -2   55.77    9.93   0
 -11  -7   3  253.13   12.31   0
 -11  -7   5    8.19   10.55   0
  -9   9   1   49.38    8.92   0
  -8  -6   2   66.71    7.32   0
  -8  -6   6   12.03    9.97   0
  -7  -5   1  199.96   11.18   0
  -7   9   2   89.74    8.79   0
  -6   8   1   63.10    6.02   0
  -5  -5   2   55.15   10.45   0
  -5  -5   6  186.87   13.82   0
  -5   5  -1  376.81   13.00   0
  -4  -4   1 3886.43   31.43   0
  -4  -4   7   78.42   12.88   0
  -4   8   2   46.19    6.12   0
  -3   3  -1  774.69   19.63   0
  -3   7   1   74.05    8.10   0
   2   0   7    0.37   12.35   0
   2   6   4   47.73    8.56   0
   3   5   3  380.81   11.29   0
   3   5   5  294.00   10.84   0
   4   2   6    2.55    9.01   0
   4   4   3    6.25    9.04   0
   4   4   5   41.62    9.20   0
   5   1   3 5552.30   47.86   0
   5   3   4    7.76    8.17   0
 -30  -4  -3   13.47   10.71   0
 -29  -7  -1    8.48    7.05   0
 -29  -1  -4    4.96   11.35   0
 -26   0  -4  405.33   22.80   0
 -24  -8   1   15.95   10.13   0
 -23  -5  -2   -2.29    9.77   0
 -23   7  -3    3.89   13.85   0
 -21  -7   0   -3.49    8.84   0
 -20  -8   2    1.25   10.33   0
 -18  -8   3   24.22   11.15   0
 -18   8  -2  132.91   12.81   0
 -15  -5  -1   10.04    8.12   0
 -12   8  -1   -4.46    8.89   0
 -11  -7   4   85.64    9.03   0
  -9  -1  -2   15.05   10.47   0
  -9   7  -1   48.06    9.01   0
  -8   4  -2    6.69    9.60   0
  -8   8   0    3.71    8.01   0
  -7  -5   7   13.43   12.00   0
  -7   3  -2  693.63   21.78   0
  -6  -2  -1  406.10   16.39   0
  -5   7   0   34.46    8.60   0
  -5   9   3   33.02    8.21   0
  -2   8   3   76.80    8.03   0
  -2   8   4   79.07    6.79   0
  -2   8   5   22.91    8.22   0
  -1  -1   0  248.05   32.54   0
  -1   7   2   15.37    5.43   0
   0   0   8   24.49   13.98   0
   1  -3   4  159.93   12.72   0
   1   5   1   95.14    9.31   0
   1   5   7   14.52    8.88   0
   2   4   1    7.82    9.51   0
   2   4   7   30.46    8.84   0
   2   6   3   14.29    7.54   0
   2   6   5   60.79    8.84   0
   5   1   5  333.93   14.30   0
   5   3   3  269.60   11.56   0
   5   3   5   21.05    8.63   0
 -32  -4  -3    4.56   10.36   0
 -31  -1  -4    7.81   13.89   0
 -26  -8   1   11.84    9.33   0
 -25  -5  -2   27.22    9.81   0
 -23  -7   0    4.44    9.10   0
 -23  -3  -3   58.61   10.94   0
 -22  -6  -1  665.18   16.26   0
 -18  -8   4   33.97   12.08   0
 -18  -4  -2   62.66   10.07   0
 -17  -7   1   40.86    7.79   0
 -16  -6   0   19.60    8.65   0
 -15   9  -1   12.89    9.54   0
 -14   4  -3  124.95   14.38   0
 -13  -7   3  112.26   11.71   0
 -13   3  -3    8.22   14.05   0
 -12  -6   1  554.92   13.22   0
 -12  -4  -1   45.69    9.81   0
 -11  -5   0  314.82   11.30   0
 -11   9   0   -1.87    5.76   0
  -9   5  -2  145.61   10.59   0
  -8  -6   3 1865.65   22.87   0
  -8  -6   5   -1.64   10.18   0
  -7   9   1    3.00    7.92   0
  -6   6  -1  462.31   13.11   0
  -5   9   2   16.18    7.86   0
  -4   8   1  209.44    9.48   0
  -1   5   0   19.54    9.25   0
   0   4   0  198.56   10.94   0
   0   6   1  171.48    9.37   0
   1   7   3   64.24    8.51   0
   1   7   4    3.41    5.62   0
   1   7   5   36.65    8.20   0
   3   3   1 1111.25   18.92   0
   3   5   2  230.95   10.76   0
   3   5   6   53.55    9.08   0
   4   4   2  261.97   11.32   0
 -34  -4  -3   12.60   10.96   0
 -33  -1  -4    7.12   11.26   0
 -25  -7   0  465.44   15.43   0
 -25  -3  -3    9.48    9.79   0
 -25   1  -4    0.53   15.84   0
 -24  -6  -1  318.68   13.82   0
 -22  -8   2   20.36    7.80   0
 -20  -8   3   -5.52   10.83   0
 -20  -2  -3  423.36   15.77   0
 -19  -7   1   35.63    8.89   0
 -18   6  -3    5.86   10.12   0
 -17  -5  -1   12.38    8.47   0
 -15  -7   2   65.19    7.78   0
 -15  -3  -2  913.74   18.02   0
 -13  -7   4    2.24   10.27   0
 -13  -7   5   32.67   11.33   0
 -13   7  -2   57.10   10.77   0
 -10  -6   2   -0.77    9.18   0
  -9  -3  -1 1826.05   22.87   0
  -8  -6   4   36.45    9.67   0
  -8  -4   0  490.25   13.28   0
  -8   0  -2   53.42   17.75   0
  -6   8   0   26.37    8.03   0
  -5  -5   3   26.74    9.35   0
  -5  -5   5   48.49    9.55   0
  -5  -3   0    4.70    6.93   0
  -3   9   3    2.07    7.61   0
  -2  -4   3  294.22   11.72   0
  -2  -4   5    1.28    8.31   0
  -2   6   0   11.87    8.27   0
  -2   8   2   90.70    6.77   0
  -1   7   1   64.87    8.14   0
   0   8   4   50.78    8.75   0
   1   3   0   28.95   11.31   0
   2   6   2    1.23    5.22   0
   2   6   6    9.16    8.53   0
   3   1   1 6568.94   64.86   0
   3   1   7   48.30   10.57   0
   3   3   7   12.93    8.25   0
   4   4   6  116.34    9.72   0
   6   2   4   68.85    9.72   0
 -28   0  -4   87.81   15.96   0
 -27  -7   0    1.62    9.31   0
 -27  -5  -2   40.33    6.85   0
 -26  -6  -1  762.60   18.42   0
 -24  -8   2   27.36    7.49   0
 -22  -8   3   26.60   11.06   0
 -21   7  -3    7.93   11.40   0
 -20  -4  -2   70.86   10.14   0
 -18  -6   0   90.00    9.02   0
 -17  -1  -3  122.81   11.16   0
 -16   8  -2   10.02   10.02   0
 -15   5  -3   11.77    9.83   0
 -13   9  -1    9.21    8.15   0
 -12  -2  -2 1382.70   21.66   0
 -10  -6   6    5.39   10.33   0
 -10   6  -2    2.69    8.92   0
 -10   8  -1   61.06    6.75   0
  -9  -5   1 2873.05   25.00   0
  -9   9   0  135.27    7.63   0
  -7   7  -1   10.95    8.70   0
  -5  -5   4   90.34   10.32   0
  -3   7   0   30.36    8.00   0
  -2  -4   4  410.45   13.04   0
  -2   2  -1 1622.97   32.45   0
   0   8   3   20.23    7.11   0
   0   8   5   -0.80    7.93   0
   1   7   2  259.42    9.59   0
   2  -2   5   92.44   16.67   0
   4   0   6  129.04   14.47   0
   4   6   4   14.21    8.05   0
   5   3   2 3558.40   29.74   0
   5   3   6    7.56    7.94   0
   5   5   4    2.02    8.37   0
 -31  -5  -2   10.97    9.19   0
 -30   0  -4   61.30   15.66   0
 -29  -7   0   42.29   10.04   0
 -29  -5  -2   12.15    6.34   0
 -28  -6  -1   94.34   11.10   0
 -27  -3  -3  200.63   13.80   0
 -27   5  -4   13.70   19.00   0
 -21  -7   1    7.23    8.25   0
 -19  -5  -1   12.41    8.35   0
 -17  -7   2   38.26    7.22   0
 -15  -7   3   23.37    7.29   0
 -15  -7   4   21.12   10.41   0
 -15  -7   5   -0.04   10.98   0
 -14  -6   1  139.57    7.63   0
 -13  -5   0  169.81    9.81   0
 -10  -6   3  417.49   14.15   0
  -8  10   1   11.83    7.72   0
  -7  -5   2  113.57    8.12   0
  -6  -4   1   21.42   10.15   0
  -5   9   1    8.98    7.24   0
  -3  -3   114769.39   63.46   0
  -3   5  -1  448.59   13.34   0
  -3   9   2  305.54   10.11   0
  -2   4  -1    9.76   10.19   0
  -2   8   1  201.06    9.33   0
  -1  -3   2   70.46   11.18   0
  -1  -3   6  170.15   15.28   0
   0   8   2  343.28   10.68   0
   2  -2   3  572.21   21.37   0
   3   7   4    7.28    7.81   0
   4   0   2 5176.91   76.42   0
   4   6   3   -6.84    7.83   0
   4   6   5   12.24    7.66   0
   5   5   3    7.48    5.72   0
   5   5   5   72.57    8.42   0
   6   2   3   97.27   10.18   0
   6   2   5   36.92    8.48   0
   6   4   3    4.68    8.49   0
   6   4   4  278.92   10.83   0
 -33  -5  -2   13.13    9.81   0
 -32   0  -4    6.00   13.78   0
 -31  -7   0  -13.36    9.48   0
 -31  -3  -3   37.61   12.85   0
 -30  -6  -1   28.10    9.64   0
 -29  -3  -3   12.66    9.79   0
 -24   4  -4   20.74   23.10   0
 -23  -7   1    3.28    8.80   0
 -22  -4  -2 1704.17   23.23   0
 -22  -2  -3  886.35   19.62   0
 -20  -6   0   25.98    8.92   0
 -19  -7   2  181.19   11.17   0
 -19   7  -3   -5.92   10.99   0
 -17  -3  -2   91.18    9.96   0
 -16   6  -3   60.03   10.80   0
 -14  -4  -1   10.09    6.47   0
 -14   8  -2    4.43    9.89   0
 -12  -6   2    7.85    5.81   0
 -11   7  -2   47.33   10.39   0
 -11   9  -1   -8.43    9.05   0
 -10  -6   4   11.95    9.58   0
 -10  -6   5   19.37   10.71   0
  -8   8  -1   28.50    8.83   0
  -7  -5   6   58.25   10.36   0
  -7   9   0   79.45    8.93   0
  -5  -1  -119982.18  104.88   0
  -4  -4   2 4047.60   30.55   0
  -4   6  -1  629.48   14.46   0
  -4   8   0   77.35    8.38   0
  -1   9   3    5.09    7.45   0
   1   1   0  251.94   32.84   0
   2   6   1  857.93   13.79   0
   2   8   4   28.40    8.05   0
   3   5   1  450.09   11.72   0
   3   7   3   -1.14    5.33   0
   3   7   5    8.10    5.47   0
   4   2   7    8.41    9.64   0
   4   4   7   50.71   10.22   0
   4   6   6    7.15    8.22   0
   5   1   6   12.78    8.94   0
   6   4   5  148.96    9.76   0
 -35  -3  -3    4.64   11.04   0
 -34   0  -4   69.31   16.14   0
 -33  -3  -3   -1.55   10.39   0
 -32  -6  -1   -2.12    7.16   0
 -27   1  -4   -0.10   13.50   0
 -25  -7   1    9.62    8.92   0
 -24  -4  -2  186.85   11.84   0
 -22  -6   0  678.42   15.31   0
 -21  -5  -1   17.98    8.96   0
 -17  -7   3    5.22    6.76   0
 -17  -7   5    8.81   10.73   0
 -16  -6   1  315.52   10.03   0
 -15  -5   0  366.89   11.47   0
 -12  -6   6   -0.26   10.62   0
 -11  -5   1   21.93    9.32   0
 -10  -4   0    8.01    8.43   0
 -10  10   0   11.97    6.25   0
  -8   6  -2   30.14    9.71   0
  -7  -5   3  397.69   13.21   0
  -7   5  -2   20.10    8.95   0
  -6   2  -2 1148.82   32.73   0
  -6   4  -2 1447.27   22.59   0
  -6  10   1    1.35    7.77   0
  -5   7  -1    9.74    8.77   0
  -4  -4   6   24.61    8.85   0
  -3  -3   7    9.99   11.93   0
  -3   9   1   11.76    7.40   0
  -1   9   2   87.66    8.83   0
   0   6   0  213.18   10.34   0
   1   5   0   15.93    6.26   0
   1   7   1  115.86    8.93   0
   2   8   3   17.32    7.70   0
   2   8   5    5.90    7.83   0
   3   7   2  139.94    8.88   0
   4   2   1   24.47   12.93   0
   4   4   1  240.30   11.51   0
   4   6   2   22.45    5.64   0
   5   1   2 1510.84   27.33   0
   5   5   2 1048.01   15.50   0
   5   5   6   14.72    8.23   0
   7   3   4    7.73    7.63   0
 -27  -7   1    3.88    8.79   0
 -26  -4  -2  164.75   11.35   0
 -25   5  -4    1.05   18.82   0
 -24  -2  -3   51.66   10.07   0
 -23  -5  -1   81.34   10.08   0
 -21  -7   2    6.30    9.50   0
 -19  -7   3   11.72   10.07   0
 -19  -1  -3  873.28   20.54   0
 -17  -7   4    6.85    7.04   0
 -17   7  -3    1.16   13.07   0
 -16  -4  -1  468.28   12.74   0
 -16   0  -3    3.35   10.79   0
 -14  -6   2   15.10    8.72   0
 -14  -2  -2    5.09    9.05   0
 -13   5  -3   87.43   13.29   0
 -12  -6   3  271.90   13.13   0
 -12   8  -2   11.20    9.75   0
 -11  -3  -1    6.14    7.29   0
  -9  -5   2  321.15   12.07   0
  -8  -2  -1  245.90   14.09   0
  -7  -5   5  310.16   14.43   0
  -6  -4   7    0.31    9.18   0
  -5   9   0   11.24    7.91   0
  -1   3  -1  829.23   19.72   0
  -1   7   0   21.91    6.39   0
   0   8   1  205.62    9.96   0
   2  -2   4 1115.39   29.65   0
   2   4   0   25.07    9.68   0
   6   2   6  481.25   14.68   0
   6   4   2 1909.93   20.37   0
   6   4   6  384.91   12.12   0
   6   6   4   24.73    8.27   0
   7   3   3    6.68    8.75   0
   7   3   5   13.75    8.34   0
 -29  -7   1    0.74    8.47   0
 -29   1  -4    9.20   16.29   0
 -28  -4  -2    9.18    9.27   0
 -26  -2  -3   45.19   10.42   0
 -25  -5  -1    5.56    8.58   0
 -24  -6   0  313.72   11.53   0
 -23  -7   2  211.50   12.11   0
 -19  -7   4    1.85    9.95   0
 -19  -7   5    8.93   10.71   0
 -19  -3  -2    7.81    8.46   0
 -18  -6   1  140.26    8.05   0
 -15   9  -2   28.80   10.68   0
 -14   6  -3   77.34   12.32   0
 -12  -6   4    5.33    9.59   0
 -12  -6   5   -0.26   10.18   0
 -12   4  -3  204.60   15.49   0
 -11  -1  -2  193.42   12.46   0
  -9   7  -2  243.68   12.29   0
  -9   9  -1   22.77    7.19   0
  -8  10   0    1.62    6.01   0
  -7  -5   4 2244.04   24.39   0
  -7  -3   0  170.67    9.02   0
  -6   8  -1   71.91    9.53   0
  -4  -4   3   46.62    8.82   0
  -4  -2   0  386.36   15.18   0
  -2   8   0   15.41    8.02   0
   1   9   3   27.80    6.17   0
   2   2   0  263.31   15.37   0
   2   8   2   44.51    5.45   0
   4   8   4   37.90    8.47   0
   5   3   7   17.63    8.01   0
   5   7   3    0.00    7.46   0
   5   7   4    9.81    5.50   0
   5   7   5   25.63    8.72   0
   6   2   2 1554.29   22.48   0
   6   6   3   20.95    8.40   0
   6   6   5   44.33    8.35   0
   7   5   3    1.36    8.35   0
   7   5   4   14.94    7.97   0
   7   5   5   13.81    8.06   0
 -31  -7   1    5.14    6.17   0
 -30  -4  -2   94.73   10.64   0
 -28  -6   0    4.25    8.23   0
 -28  -2  -3   47.32   12.40   0
 -27  -5  -1   69.13    9.62   0
 -26  -6   0   19.08    6.22   0
 -26   2  -4  155.46   24.79   0
 -25  -7   2   15.06    9.38   0
 -21  -7   3   20.89    9.69   0
 -20  -6   1    0.13    8.37   0
 -17  -5   0  269.93    9.22   0
 -16  -6   2    9.13    9.02   0
 -14  -6   3  222.22   12.33   0
 -14  -6   6   -1.80   10.47   0
 -13  -5   1   47.30    9.03   0
 -12  -4   0  564.89   12.78   0
  -9  -5   6   26.10   10.07   0
  -8  -4   1  116.79   10.59   0
  -5   3  -2 3111.30   37.32   0
  -4  -4   5   56.09    9.43   0
  -4  10   1   45.88    6.31   0
  -3   7  -1   -1.37    9.11   0
  -2   6  -1  567.22   11.59   0
  -1  -3   3  774.94   18.01   0
  -1  -3   5  105.89   11.56   0
  -1   5  -1  106.01   10.34   0
  -1   9   1    7.14    7.46   0
   1   9   2   65.43    8.11   0
   3   7   1   13.34    7.45   0
   4   6   1  713.97   12.84   0
   4   8   3   52.95    8.18   0
   5   3   1   41.48   10.25   0
   6   6   6   15.87    8.00   0
   8   4   4   33.47    8.28   0
 -36  -4  -2   -2.24   10.28   0
 -34  -4  -2   11.98    9.18   0
 -33   1  -4   16.14   14.99   0
 -32  -4  -2   -5.29    6.74   0
 -31   1  -4    8.95   13.44   0
 -30  -6   0   -6.12    8.45   0
 -30  -2  -3    2.38    9.57   0
 -29  -5  -1   66.53    9.91   0
 -27  -7   2   15.79    8.85   0
 -23  -7   3   11.42    9.71   0
 -21  -7   4   -0.07    9.68   0
 -21  -3  -2 1114.75   18.41   0
 -21  -1  -3 2694.68   34.41   0
 -19  -5   0  481.31   11.76   0
 -18  -4  -1    2.12    5.92   0
 -18   8  -3    1.38   13.86   0
 -15   7  -3   -2.02    9.61   0
 -14  -6   4    2.05    9.03   0
 -14  -6   5    5.47    9.76   0
 -13  -3  -1  143.84   10.18   0
 -13   9  -2   22.73   10.19   0
 -10   8  -2   83.57   10.20   0
  -9  -5   3  225.28   11.70   0
  -7   9  -1  109.89    9.45   0
  -6  -4   2  230.31   13.18   0
  -6   6  -2  166.81   10.41   0
  -6  10   0    0.52    8.79   0
  -5   5  -2  984.85   17.30   0
  -4  -4   4  632.67   14.89   0
  -3   9   0   15.99    7.57   0
   1   7   0   43.50    8.64   0
   2   6   0   12.81    7.87   0
   2   8   1  378.43   10.89   0
   3   3   0    1.19    9.83   0
   3   9   3   34.13    7.43   0
   5   5   1  297.43    8.69   0
   5   7   2  317.01    9.91   0
   6   6   2  180.66    9.08   0
   7   3   2  784.73   15.32   0
   7   3   6    9.57    7.30   0
   7   5   6    2.65    7.78   0
   8   4   3  179.07    9.73   0
   8   4   5  147.99    9.19   0
 -36  -2  -3    6.47    9.99   0
 -35  -5  -1   10.95    9.33   0
 -34  -6   0    0.56    8.71   0
 -34  -2  -3    1.04    9.66   0
 -33  -5  -1    3.97    8.65   0
 -32  -6   0   15.95    6.49   0
 -32  -2  -3   37.05   10.02   0
 -31  -5  -1    4.14    5.84   0
 -29  -7   2    2.89    6.09   0
 -25  -7   3    2.17    9.47   0
 -23  -7   4    6.69   10.08   0
 -23   5  -4   29.78   18.32   0
 -22  -6   1   19.06    5.86   0
 -20  -4  -1  140.84    9.77   0
 -18  -6   2  168.77   10.58   0
 -16  -6   3   62.16   10.22   0
 -16  -6   6   42.35   11.44   0
 -16  -2  -2  289.29   11.69   0
 -11  -5   2  108.44    7.67   0
  -9  -5   4   94.40   10.77   0
  -9  -5   5   45.30   11.40   0
  -7   7  -2  253.40   11.95   0
  -5  -3   1   27.44   10.42   0
  -4   8  -1  159.98   10.36   0
  -2  10   1   10.83    7.82   0
  -1  -3   4 1220.84   21.64   0
   0   4  -1 3438.57   28.06   0
   0   8   0  203.50   10.32   0
   3   5   0   37.01    6.31   0
   4   8   2    5.61    5.19   0
   6   4   7  147.88    9.47   0
   7   1   4    5.68    8.83   0
   7   5   2   18.63    6.00   0
   7   7   4   35.41    8.20   0
   8   2   4   20.96    8.76   0
   8   6   4   49.23    8.35   0
 -27  -7   3   10.34    9.37   0
 -25  -7   4    5.10    9.76   0
 -24  -6   1    9.40    5.78   0
 -23  -3  -2   22.19    6.78   0
 -23  -1  -3   31.32    9.89   0
 -21  -5   0   25.92    8.35   0
 -18   0  -3   -2.50   10.70   0
 -16   8  -3   47.51   13.96   0
 -15  -5   1   -3.36    5.51   0
 -14  -4   0  118.04    9.28   0
 -12   6  -3  210.55   12.49   0
 -11   5  -3  138.17   11.53   0
 -11   9  -2   -4.20    9.66   0
  -8  -4   7   17.08   11.37   0
  -8   8  -2  140.75   10.67   0
  -8  10  -1   42.63   10.06   0
  -6  -4   6  100.92   10.34   0
  -5   9  -1   13.72    8.33   0
  -4   4  -2  229.40   12.23   0
  -4  10   0   10.72    8.00   0
  -3  -3   2 7926.06   47.32   0
  -2  -2   1 3558.08   39.20   0
   0  -2   2  846.71   21.70   0
   1   9   1   64.84    6.04   0
   3   9   2   75.41    6.40   0
   6   4   1  796.66   13.07   0
   6   8   3   49.81    7.79   0
   6   8   4    6.33    5.28   0
   7   1   5  163.73   11.56   0
   7   7   3    5.12    5.21   0
   7   7   5    7.54    5.78   0
   8   2   5  131.06   10.73   0
   8   4   6  134.05    9.33   0
   8   6   3  363.64   10.53   0
   8   6   5   23.01    8.28   0
   9   5   4  541.22   11.95   0
 -28  -6   1    6.58    8.45   0
 -28   2  -4    6.70   17.30   0
 -26  -6   1    2.54    5.06   0
 -25  -3  -2  185.72   10.59   0
 -24   6  -4    1.07   14.97   0
 -23  -5   0   30.54    8.91   0
 -22  -4  -1   39.60    9.08   0
 -22   4  -4   54.98   26.11   0
 -20  -6   2   34.06    6.87   0
 -18  -6   3   39.49    9.35   0
 -16  -6   4   16.95    6.83   0
 -16  -6   5  188.21   10.51   0
 -15  -3  -1   43.50    8.97   0
 -13  -5   2  227.78   10.72   0
 -13   7  -3   -0.31    9.28   0
 -11  -5   3   66.49   10.45   0
 -11  -5   6    7.41    9.48   0
 -11   3  -3  199.84   18.01   0
 -10  -4   1 2077.79   20.37   0
 -10  -2  -1   15.16    9.93   0
  -9  -3   0   64.92    7.19   0
  -6  -4   3    9.98    9.45   0
  -1   7  -1  114.75    9.73   0
  -1   9   0    1.94    5.58   0
   0   6  -1  111.85    7.64   0
   0  10   1  171.24    9.17   0
   4   4   0  219.83    8.96   0
   4   8   1  180.33    9.40   0
   5   7   1    5.09    7.60   0
   5   9   3    6.47    7.53   0
   6   2   7   75.91   10.04   0
   6   6   1  562.37   11.65   0
   7   1   3  120.95   12.64   0
   7   7   2  299.23   10.15   0
   8   2   3   83.16    8.96   0
   8   4   2   10.39    8.37   0
   8   6   6   16.56    7.97   0
   9   3   4   44.24    8.08   0
   9   5   3  317.21   10.96   0
   9   5   5  297.69   11.12   0
 -32  -6   1   -5.48    8.16   0
 -30  -6   1   -0.63    8.07   0
 -27  -3  -2  154.93   10.29   0
 -25  -5   0 1115.83   16.91   0
 -25  -1  -3   57.51    9.52   0
 -24  -4  -1   50.57    8.73   0
 -22  -6   2   12.42    8.80   0
 -18  -6   4   33.79    9.95   0
 -18  -6   5   16.95   10.72   0
 -18  -2  -2   17.91    8.42   0
 -17  -5   1    9.19    5.91   0
 -15   1  -3    7.16   12.82   0
 -13  -1  -2  828.12   19.17   0
 -11  -5   5  164.10   11.11   0
 -10   4  -3   22.73   12.07   0
  -9   9  -2    4.56    9.50   0
  -8  -4   2 2121.05   23.12   0
  -6  -4   5 1325.41   22.35   0
  -6  10  -1   92.87   10.52   0
  -5   7  -2  324.42   12.17   0
  -4   6  -2   29.14    9.12   0
  -3  -3   6  186.97   13.43   0
  -2   8  -1  239.97    8.52   0
  -2  10   0   -1.10    8.14   0
   1   5  -1 1305.78   17.19   0
   2   8   0   17.46    7.91   0
   3   7   0   25.39    5.63   0
   3   9   1   -0.53    7.56   0
   4   6   0   39.45    8.11   0
   5   1   7  739.92   21.79   0
   6   0   4  136.91   15.55   0
   6   8   2   13.98    5.27   0
   7   3   7   14.03    9.21   0
   7   5   1  494.79   11.68   0
   8   6   2   27.57    8.01   0
   9   3   3  769.38   14.78   0
   9   3   5  449.89   12.40   0
 -37  -3  -2    6.90    9.58   0
 -35  -3  -2    4.25    9.49   0
 -34  -6   1   20.21    6.58   0
 -33  -3  -2    9.85    8.45   0
 -31  -3  -2  137.49   10.83   0
 -30   2  -4   46.44   16.93   0
 -29  -3  -2   21.28    6.39   0
 -27  -5   0    7.99    8.73   0
 -27  -1  -3    7.94    9.31   0
 -26  -4  -1  215.59   10.77   0
 -25   3  -4    1.07   22.62   0
 -24  -6   2  186.93   10.50   0
 -22   6  -4   55.01   18.64   0
 -21   5  -4   12.04   17.53   0
 -20  -6   3    2.44    8.93   0
 -19  -5   1  934.76   15.22   0
 -16  -4   0  352.21    9.65   0
 -14   8  -3   16.35   11.00   0
 -11  -5   4    3.75    6.41   0
 -10   6  -3   65.59   12.71   0
  -6  -4   4 1497.53   21.64   0
  -6   8  -2    5.11    8.70   0
  -5  -3   7   60.44   12.35   0
  -3   5  -2  200.99   11.05   0
  -3   9  -1    8.32    8.39   0
   0  -2   6    6.10   13.14   0
   1   3  -1 9409.09   52.59   0
   1   9   0    7.38    7.65   0
   5   5   0  183.29    9.62   0
   5   9   2   30.50    5.67   0
   8   8   3  115.02    8.73   0
   8   8   4   37.52    6.43   0
   9   5   2  206.36    9.75   0
   9   5   6    0.34    7.59   0
   9   7   3    7.89    7.95   0
   9   7   4  529.32   10.56   0
   9   7   5    2.94    7.99   0
  10   4   4   27.67    7.91   0
  10   6   4   10.99    8.03   0
 -37  -5   0   10.36    9.10   0
 -37  -1  -3   11.29   13.16   0
 -35  -5   0   10.87    9.34   0
 -33  -5   0   47.95    9.63   0
 -32   2  -4    3.06   13.47   0
 -31  -5   0   26.63    8.56   0
 -31  -1  -3    3.39   11.20   0
 -30  -4  -1   37.70    9.17   0
 -29  -5   0   38.56    6.56   0
 -29  -1  -3    2.34    9.74   0
 -28  -4  -1   23.30    9.05   0
 -26  -6   2   33.92    8.25   0
 -22  -6   3  170.45   10.48   0
 -20  -6   4   37.99    9.67   0
 -20  -6   5  117.50   11.56   0
 -20  -2  -2    2.05    8.40   0
 -20   0  -3    0.69   10.91   0
 -17  -3  -1  745.24   15.01   0
 -15  -5   2  133.70    7.86   0
 -13  -5   3    0.97    9.77   0
 -13  -5   6   10.31   10.16   0
 -12  -4   1 1233.95   17.48   0
 -11   7  -3    2.37    9.57   0
  -9   5  -3  319.65   15.31   0
  -7  -1  -1  366.12   17.86   0
  -7   9  -2    7.90    9.48   0
  -6  -2   0  128.22   10.68   0
  -4   0  -1    1.72   23.21   0
   0   8  -1  203.38   10.53   0
   1  -1   7   12.57   19.62   0
   1   7  -1   65.90    8.98   0
   2  10   1    4.83    5.55   0
   6   2   1  386.21   15.01   0
   6   8   1   95.69    8.44   0
   7   3   1  965.71   16.72   0
   7   7   1   11.85    8.02   0
   7   9   3   15.30    7.95   0
   8   2   6  288.86   12.83   0
   8   4   7   57.20    8.26   0
  10   4   3   24.59    8.08   0
  10   4   5   42.95    8.33   0
  10   6   3   64.43    8.86   0
  10   6   5   54.60    8.49   0
 -38  -4  -1   11.89    9.69   0
 -36  -4  -1   -1.08    9.12   0
 -35  -1  -3    8.01    9.91   0
 -34  -4  -1   -0.84    8.36   0
 -33  -1  -3    0.22    9.55   0
 -32  -6   2   -0.15    8.10   0
 -32  -4  -1   11.36    6.36   0
 -30  -6   2    1.35    8.57   0
 -28  -6   2   -4.68    5.71   0
 -24  -6   3  143.36   10.73   0
 -22  -6   4    2.92    9.04   0
 -22  -6   5    6.13   10.05   0
 -21  -5   1   43.58    6.73   0
 -18  -4   0   -3.70    5.65   0
 -13  -5   4   16.56    9.26   0
 -13  -5   5    4.46    9.34   0
 -12   8  -3   65.83   11.67   0
 -11  -3   0    0.61    6.38   0
 -10  -4   7  328.05   15.30   0
 -10   0  -2    0.86   11.81   0
  -8  -4   6    2.72    9.26   0
  -7  -3   1    7.99    7.17   0
  -4  10  -1   42.76    7.03   0
  -3  -3   3 1216.12   21.14   0
  -3   7  -2  122.80   10.21   0
  -1   9  -1   92.50    9.32   0
   0  10   0    8.39    6.03   0
   2   4  -1  771.29   14.99   0
   2   6  -1  302.86    9.32   0
   4   8   0   52.41    8.53   0
   5   7   0   37.70    8.14   0
   5   9   1   18.13    7.68   0
   6   0   5   -1.91   11.75   0
   7   1   6    0.39   10.29   0
   7   9   2   -0.96    7.81   0
   8   2   2   71.97   10.32   0
   8   4   1   20.39    9.09   0
   8   6   1   73.26    8.59   0
   8   8   2  123.44    8.64   0
   9   3   2   94.73    9.51   0
   9   3   6  200.06    9.63   0
   9   7   2  295.55   10.37   0
  11   5   4  249.10    9.99   0
 -34  -6   2   10.02    6.64   0
 -26  -6   3   65.61    9.45   0
 -24  -6   4   45.72   10.70   0
 -24  -6   5   -9.25    9.71   0
 -23  -5   1   -3.36    8.09   0
 -22  -2  -2  109.68    9.41   0
 -20  -4   0    5.49    7.73   0
 -20   6  -4   45.98   17.17   0
 -19  -3  -1  575.14   13.70   0
 -17  -5   2  150.00    8.33   0
 -15  -5   3   48.30    9.77   0
 -15  -5   6    1.87    9.83   0
 -12  -2  -1  498.13   14.58   0
 -10  -4   2  668.10   15.90   0
  -8  -4   3 1037.10   16.31   0
  -5  -3   2   27.83   11.05   0
  -4   8  -2    3.24    9.03   0
  -3  -3   5  129.60   12.45   0
  -3   3  -2 1607.05   26.62   0
  -2  -2   7   90.74   14.13   0
  -2   4  -2  226.90   11.81   0
  -2   6  -2   -2.75    8.81   0
   3   5  -1 2571.13   23.46   0
   3   9   0   11.47    7.96   0
   4   2   0  606.11   19.64   0
   4  10   1   65.34    8.48   0
   5   3   0    4.48    6.68   0
   6   4   0 1836.11   19.95   0
   6   6   0  202.02    9.72   0
  10   4   2   21.59    8.65   0
  10   4   6   66.43    8.36   0
  10   6   2    9.62    7.53   0
  10   6   6   18.83    6.06   0
  10   8   3    9.02    8.17   0
  10   8   4   22.05    8.87   0
  11   5   3  185.23   10.01   0
  11   5   5   37.58    8.68   0
  11   7   4  306.68   10.59   0
 -32  -6   3   -2.64    8.74   0
 -30  -6   3    0.34    8.31   0
 -28  -6   3    2.67    6.06   0
 -26  -6   4   24.52    9.72   0
 -25  -5   1   89.15    9.45   0
 -24  -2  -2   12.47    8.90   0
 -22   0  -3    0.12    8.79   0
 -21  -3  -1  469.06   12.65   0
 -21   7  -4    4.47   15.42   0
 -19  -5   2   97.03    9.06   0
 -15  -5   4  129.50   10.05   0
 -15  -5   5    4.03    9.68   0
 -15  -1  -2  753.33   17.53   0
 -14  -4   1   75.20    6.79   0
 -10   8  -3    9.09   10.43   0
  -9   7  -3    8.15    9.93   0
  -8  -4   4 1253.00   20.41   0
  -8  -4   5  119.89   11.10   0
  -8   6  -3  293.70   13.25   0
  -5   9  -2   37.74    9.73   0
  -3  -3   4   31.98    9.07   0
  -3  -1   0   76.10   18.69   0
  -2  10  -1    5.69    8.83   0
   2   8  -1  208.96   10.05   0
   2  10   0    3.77    7.87   0
   3   7  -1   91.54    9.19   0
   5   1   119544.05   97.62   0
   8   8   1   16.15    7.87   0
   9   5   1  993.52   15.00   0
   9   9   3   37.80    6.38   0
  11   7   3    2.88    7.71   0
  11   7   5   -1.04    8.14   0
  12   6   4   39.28    8.12   0
 -37  -5   1   27.33    8.67   0
 -31  -5   1    3.32    7.71   0
 -29  -5   1  161.50    9.73   0
 -28  -6   4    7.55    6.74   0
 -27  -5   1    2.34    5.97   0
 -26  -2  -2  152.23   10.66   0
 -22  -4   0  870.16   13.59   0
 -21  -5   2   -5.88    7.91   0
 -19   5  -4   18.95   15.97   0
 -17  -5   3   68.53    9.72   0
 -17  -5   6  193.87   12.81   0
 -13  -3   0   35.28    6.80   0
 -12  -4   7   26.05   10.44   0
 -10  -4   6    3.93   11.28   0
  -2   8  -2   99.96    9.52   0
  -1   5  -2   54.00    9.41   0
  -1   7  -2  276.40   11.25   0
   0  -2   3  191.42   15.21   0
   1   9  -1    4.55    8.45   0
   4   6  -1  449.00   12.17   0
   5   9   0   12.02    7.76   0
   6   0   3    8.17   12.88   0
   6   8   0   18.27    7.98   0
   7   1   2  814.37   19.42   0
   7   5   0  542.41   12.10   0
   7   9   1   77.31    6.46   0
   9   7   1   50.43    8.32   0
   9   9   2   18.30    7.85   0
  10   2   4   17.26    7.33   0
  10   8   2  102.52    8.54   0
  11   3   4   27.42    7.80   0
  11   5   2    7.53    8.14   0
  11   5   6   49.39    8.26   0
  12   4   4   86.60    8.62   0
  12   6   3  277.81   10.13   0
  12   6   5   69.33    8.82   0
 -38  -2  -2   11.86    9.98   0
 -36  -2  -2   19.48    9.96   0
 -35  -5   1   48.79    6.87   0
 -34  -2  -2    7.64    9.47   0
 -33  -5   1    2.90    5.59   0
 -32  -2  -2    4.40    8.79   0
 -30  -2  -2  399.73   13.97   0
 -28  -2  -2  333.39   12.96   0
 -27   3  -4    3.07   17.43   0
 -26  -4   0  480.60   12.48   0
 -24  -4   0 1314.87   17.02   0
 -24   0  -3    4.98    8.73   0
 -23  -5   2  299.92   10.85   0
 -23  -3  -1   54.29    6.67   0
 -19   7  -4    7.69   14.72   0
 -18   6  -4    4.65   15.48   0
 -17  -5   4   10.11    9.06   0
 -17  -5   5  348.44   12.97   0
 -16  -4   1  381.97   10.01   0
 -14  -2  -1 1189.10   19.29   0
 -12  -4   2 1175.08   16.51   0
 -11   9  -3   35.67   11.97   0
 -10  -4   3  803.31   16.16   0
  -9  -3   1 4597.39   32.64   0
  -8   4  -3  118.10   11.34   0
  -7  -3   7   62.22   12.49   0
  -7   5  -3    1.78    8.78   0
  -7   7  -3    9.07   11.57   0
  -5  -3   6  177.64   13.41   0
  -4  -2   135172.03  109.26   0
  -3   9  -2  116.54   11.35   0
   0  10  -1  175.08   10.89   0
   4  10   0    6.21    8.54   0
   6  10   1   48.74    6.47   0
   7   7   0  597.91   10.90   0
   9   3   7    2.91    8.70   0
  10   2   5    9.47    8.93   0
  10   6   1  269.18    9.66   0
  11   3   3  281.73   10.68   0
  11   3   5   53.01    7.78   0
  11   7   2   34.91    6.01   0
  12   4   3  254.38   10.26   0
  12   4   5   91.52    9.44   0
  12   8   4   39.25    8.88   0
 -39  -3  -1    9.20    9.20   0
 -38  -4   0   16.57    9.24   0
 -37  -3  -1   27.71    9.45   0
 -36  -4   0   19.50    8.96   0
 -36   0  -3    3.35   12.32   0
 -34  -4   0   38.91    8.96   0
 -32  -4   0   27.64    8.59   0
 -30  -4   0   14.49    8.39   0
 -29   3  -4    4.04   16.15   0
 -28  -4   0  171.18   10.46   0
 -27  -3  -1    6.66    7.95   0
 -26   0  -3    5.98    8.49   0
 -25  -5   2   11.52    8.48   0
 -25  -3  -1   39.64    6.66   0
 -19  -5   3  176.57    8.62   0
 -19  -5   6  158.71   12.17   0
 -18  -4   1  585.59   12.39   0
 -17  -1  -2   14.14    8.28   0
 -17   1  -3  114.45   15.35   0
 -15  -3   0  438.63   12.01   0
 -10  -4   5  268.51   12.99   0
  -8  -2   0 1259.26   20.04   0
  -8   8  -3   74.53   10.96   0
  -6   6  -3   29.18   12.03   0
  -4   2  -2   96.72   14.89   0
   0  -2   5  729.55   22.87   0
   0   6  -2   48.19    6.85   0
   3   9  -1   11.11    8.33   0
   4   4  -1 4024.34   30.36   0
   4   8  -1  206.94   10.21   0
   8   6   0    9.71    7.93   0
  10   2   3   21.00    7.80   0
  11   9   3   44.58    6.70   0
  12   6   2   59.42    8.38   0
  12   8   3   55.80    6.84   0
  13   5   4   22.93    7.80   0
  13   5   5    7.01    7.47   0
  13   7   3    8.66    8.14   0
  13   7   4   39.02    8.72   0
  13   7   5    7.77    8.09   0
 -35  -3  -1    7.46    6.00   0
 -34   0  -3   -2.82   10.04   0
 -33  -3  -1   24.02    9.06   0
 -32   0  -3    2.65    9.02   0
 -31  -5   2   18.48    8.01   0
 -31  -3  -1   45.72    8.90   0
 -31   3  -4    7.30   16.00   0
 -30   0  -3    7.19    8.90   0
 -29  -5   2    8.27    7.55   0
 -29  -3  -1    2.70    5.77   0
 -28   0  -3   -0.22    9.14   0
 -27  -5   2   -0.67    5.40   0
 -21  -5   3   50.11    7.24   0
 -21  -5   6   17.47   10.76   0
 -19  -5   4   11.39    9.14   0
 -19  -5   5  141.62   11.66   0
 -17   7  -4   13.75   13.93   0
 -14  -4   2   64.02   10.05   0
 -14  -4   7  102.68   11.75   0
 -12  -4   6    6.94   12.03   0
 -10  -4   4  469.25   12.52   0
  -9  -1  -1 2574.57   32.16   0
  -9   3  -3  675.05   25.20   0
  -9   9  -3   29.09   11.34   0
  -7  -3   2   26.12   11.18   0
  -5  -3   3  534.14   15.31   0
  -2  -2   2  115.06   12.53   0
   0  -2   4  149.96   15.35   0
   0   8  -2  332.20   11.54   0
   2  10  -1   20.43    8.95   0
   3   3  -112053.11   56.13   0
   5   5  -1  191.06   11.53   0
   5   7  -1    5.30    5.98   0
   7   9   0   71.76    8.93   0
   8   2   7   25.66    9.22   0
   8   8   0   -2.00    8.53   0
   8  10   1   42.11    8.62   0
   9   3   1 1587.79   19.94   0
   9   9   1   19.56    5.73   0
  10   4   1   73.93    8.68   0
  10   8   1   74.36    6.16   0
  11   3   6   24.10    8.97   0
  11   7   1    7.72    7.78   0
  11   9   2   -2.98    8.49   0
  12   4   6   72.42    9.83   0
  12   8   2   15.20    7.95   0
  13   5   3   58.46    6.50   0
 -35  -5   2   38.70    6.62   0
 -33  -5   2    4.17    5.71   0
 -25  -5   3    2.23    8.17   0
 -23  -5   3   -2.57    5.57   0
 -21  -5   4   15.11    8.97   0
 -21  -5   5   -6.67    8.68   0
 -20  -4   1  146.12    7.27   0
 -19  -1  -2   62.84    8.72   0
 -17  -3   0   50.35    8.93   0
 -17   5  -4    9.95   16.46   0
 -16  -2  -1  188.09   11.24   0
 -16   6  -4   46.63   14.49   0
 -12  -4   3 1146.45   18.28   0
 -11  -3   1  598.82   14.29   0
  -6   8  -3   58.01   10.63   0
  -5  -3   5  127.02   13.94   0
  -5   7  -3    9.08    9.76   0
  -1   9  -2   40.46    7.44   0
   0   4  -2 1617.81   22.45   0
   1   5  -2  119.94   10.72   0
   1   7  -2   18.73    6.50   0
   6   6  -1  108.73    9.70   0
   6  10   0    5.71    5.89   0
   8   4   0  389.96   11.64   0
   9   1   4    3.70    7.11   0
   9   5   0 1115.89   15.13   0
   9   7   0 1584.78   17.38   0
  11   3   2   78.18    9.23   0
  11   5   1    2.85    5.63   0
  12   4   2 1019.72   15.29   0
  13   5   6   31.23    9.98   0
  13   7   2   62.01    8.45   0
  14   6   3   78.86    8.84   0
  14   6   4   18.72    5.45   0
  14   6   5   52.61    8.58   0
  14   8   4   39.12    8.31   0
 -29  -5   3    1.95    8.34   0
 -27  -5   3   10.60    7.84   0
 -23  -5   4   82.72    9.93   0
 -23  -5   5   18.94    9.49   0
 -22  -4   1   74.82    8.37   0
 -16  -4   2  187.30   10.21   0
 -16  -4   7   35.49   11.33   0
 -12  -4   4   33.60   10.29   0
 -12  -4   5  122.85   10.45   0
 -12   0  -2  201.26   14.69   0
  -7   9  -3   12.74   11.14   0
  -5  -3   4  477.62   14.54   0
  -5   5  -3    4.07   10.33   0
   2   6  -2  189.89   10.90   0
   3   1   0   72.68   17.71   0
   5   9  -1    4.26    8.07   0
   6   8  -1  109.58    9.55   0
   7   3   0  146.36    8.17   0
   8   2   1  246.97   13.10   0
   9   1   5  598.55   18.85   0
  10   2   6   13.08    9.21   0
  11   9   1    4.45    7.82   0
  12   6   1   56.81    7.52   0
  13   5   2  194.72    7.79   0
  14   8   3   21.29    8.08   0
 -39  -1  -2   13.07   10.13   0
 -38  -4   1   14.15    8.72   0
 -36  -4   1   -9.58    8.48   0
 -35  -5   3   40.67    7.65   0
 -33  -5   3    5.03    6.06   0
 -31  -5   3   12.37    5.83   0
 -27  -5   4   15.16    8.28   0
 -27  -5   5    9.43    9.74   0
 -26  -4   1  465.89   11.60   0
 -25  -5   4   -3.28    6.20   0
 -25  -5   5    3.05    8.85   0
 -24  -4   1  224.67    8.74   0
 -21  -1  -2  110.01    9.00   0
 -19  -3   0 1141.80   16.67   0
 -19   1  -3  777.36   25.63   0
 -18  -2  -1  476.93   13.14   0
 -15   7  -4    1.24   12.79   0
 -14  -4   3   63.48   10.10   0
 -14  -4   6    7.75   10.34   0
 -10  -2   0  162.34   11.87   0
  -9  -3   7   20.17   10.36   0
  -7  -3   6   53.23   12.41   0
  -6   4  -3    0.63    9.72   0
  -4   6  -3   10.58    9.02   0
  -1   3  -2  231.30   12.55   0
   1   9  -2  107.26   10.68   0
   2   8  -2  141.11   10.15   0
   4  10  -1   49.28    6.95   0
   7   7  -1   68.26    8.66   0
   8  10   0   -5.07    8.37   0
   9   1   3 2096.21   29.10   0
   9   9   0  200.68   10.21   0
  10   2   2  123.46   10.61   0
  10   6   0    3.43    5.42   0
  10   8   0   52.29    8.38   0
  12   8   1    3.88    5.33   0
  13   3   4   62.75    8.26   0
  13   9   2   26.49    8.22   0
  14   4   4   80.41    8.58   0
  14   6   2   18.70    7.90   0
  14   8   2    2.73    7.78   0
  15   5   4    8.45    7.19   0
  15   7   3    6.62    7.99   0
  15   7   4   -3.61    5.26   0
 -40  -2  -1   -2.90   10.07   0
 -39  -3   0    0.98    9.19   0
 -37  -1  -2    1.92    8.88   0
 -35  -1  -2    5.29    9.11   0
 -34  -4   1   22.88    6.36   0
 -32  -4   1   12.69    5.41   0
 -31  -5   4  140.31   10.82   0
 -30  -4   1   21.70    6.05   0
 -29  -5   4    8.42    6.59   0
 -28  -4   1  286.98    9.50   0
 -23  -1  -2   11.32    8.29   0
 -21  -3   0   37.71    8.41   0
 -20  -2  -1  492.55   13.21   0
 -18  -4   2  165.60    7.72   0
 -14  -4   5    8.27    9.26   0
 -14   6  -4   23.03   12.91   0
 -13  -3   1  476.74   12.84   0
  -9  -3   2 5983.78   38.01   0
  -7  -3   3  832.89   17.05   0
  -5   9  -3    9.45    9.86   0
  -4  -2   7   23.57   11.78   0
  -4   8  -3   31.77   10.25   0
  -3   7  -3    7.70    9.38   0
  -2  -2   6   45.37   11.54   0
   0  10  -2   86.56    8.42   0
   2   2  -1 2330.34   30.71   0
   3   7  -2  712.10   14.33   0
   6   4  -1   22.12   10.48   0
   7   5  -1  222.38   10.83   0
  11   7   0   54.32    8.50   0
  13   3   3    5.95    7.45   0
  13   3   5   11.36    8.63   0
  13   7   1   32.10    8.15   0
  14   4   3  116.40    9.09   0
  14   4   5   62.34    8.47   0
  15   5   3   19.09    7.68   0
  15   5   5   94.36    8.51   0
 -38  -2  -1    1.10    8.91   0
 -37  -3   0    1.78    8.82   0
 -37   1  -3   19.56   10.62   0
 -35  -3   0   66.04    9.11   0
 -33  -1  -2    7.74    9.20   0
 -31  -1  -2  129.02   12.10   0
 -29  -1  -2   33.32    9.59   0
 -27  -1  -2   30.19    8.53   0
 -25  -1  -2   66.61    9.08   0
 -23  -3   0    2.11    7.92   0
 -22  -2  -1  106.50    9.32   0
 -20  -4   2   34.31    8.08   0
 -16  -4   3    6.42    8.87   0
 -16  -4   6   75.04   11.11   0
 -14  -4   4  135.62    8.81   0
 -14   8  -4   19.71   11.86   0
 -13   7  -4   35.82   13.52   0
  -6  -2   1  157.53   14.09   0
   3   5  -2 4974.66   32.49   0
   3   9  -2  337.63   12.40   0
   6   2   0  119.46   10.28   0
   6  10  -1   20.09    8.54   0
   7   9  -1    5.86    6.06   0
   8   6  -1    4.64    8.20   0
   8   8  -1   12.85    8.11   0
  12   4   1   40.06    8.79   0
  13   5   1   47.97    8.15   0
  13   9   1   10.37    8.12   0
  15   7   2    6.14    5.45   0
  16   6   3   78.39    8.48   0
  16   6   4   35.17    5.91   0
  16   6   5   24.37    8.01   0
  16   8   3   37.69    9.17   0
 -38  -4   2    9.43    8.13   0
 -36  -2  -1    1.82    8.80   0
 -35   1  -3    8.11   10.78   0
 -34  -2  -1   17.75    9.00   0
 -33  -3   0  226.32   11.55   0
 -31  -3   0  590.69   13.19   0
 -29  -3   0  122.09    9.60   0
 -27  -3   0  130.40    9.58   0
 -25  -3   0  233.50    9.00   0
 -24  -4   2  610.13   12.60   0
 -24  -2  -1    2.15    8.03   0
 -22  -4   2   21.46    5.64   0
 -21   1  -3 2728.87   40.48   0
 -18  -4   3   17.11    9.01   0
 -18  -4   6   11.00    9.63   0
 -16  -4   4  357.54   12.44   0
 -16  -4   5  128.60   10.31   0
 -15  -3   1  627.18   13.15   0
 -15   5  -4    0.00   14.06   0
 -11  -3   7  142.58   12.57   0
 -11  -1  -1    5.43   10.60   0
  -7  -3   4 2945.66   28.65   0
  -7  -3   5 1987.58   25.60   0
  -3   5  -3  391.78   14.95   0
  -3   9  -3    3.04   10.41   0
  -2   6  -3    8.63    9.10   0
  -2   8  -3   19.80    9.97   0
   2   4  -2 2763.27   26.49   0
   2  10  -2   45.69   11.03   0
   3  -1   5  209.95   22.69   0
   4   6  -2 1014.05   16.50   0
   4   8  -2   45.87    9.52   0
   5   3  -1   25.06   10.03   0
   7   1   7    2.71   12.64   0
   9   7  -1  163.35    9.54   0
  10   4   0    5.95    7.88   0
  10  10   0    2.30    5.95   0
  11   3   1    3.32    8.31   0
  11   3   7   24.46    7.95   0
  11   5   0  271.99   10.11   0
  11   9   0    5.47    5.69   0
  12   2   4   -3.85    7.35   0
  12   6   0   -6.44    7.66   0
  12   8   0   21.34    7.46   0
  14   4   2   21.94    8.05   0
  14   4   6  574.21   14.46   0
  14   6   1  146.52    8.75   0
  14   8   1    1.31    7.25   0
  15   5   2   10.28    7.87   0
  15   5   6  129.57    9.57   0
  15   9   2   29.58    8.38   0
  17   7   4   12.81    7.98   0
 -36  -4   2    7.21    5.83   0
 -34  -4   2   56.88    8.66   0
 -33   1  -3    4.34    9.60   0
 -32  -4   2    2.59    7.29   0
 -32  -2  -1   80.81    7.37   0
 -31   1  -3    6.80   10.84   0
 -30  -4   2    5.90    7.17   0
 -30  -2  -1    1.33    8.04   0
 -28  -4   2   13.19    7.70   0
 -28  -2  -1   50.15    8.46   0
 -26  -4   2   49.75    8.12   0
 -26  -2  -1  125.18    7.88   0
 -23   1  -3   39.44   12.18   0
 -20  -4   3   15.18    8.00   0
 -14   0  -2  170.46   13.42   0
 -12  -2   0 1527.16   18.95   0
 -12   6  -4   34.84   12.73   0
 -12   8  -4   22.29   11.53   0
 -11  -3   2   61.72   10.64   0
  -9  -3   6    3.63    9.90   0
  -5  -1   0  523.23   25.12   0
  -3  -1   8   30.46   14.08   0
  -2  -2   3  294.04   16.15   0
  -1  -1   1 1319.61   38.00   0
  -1   7  -3   65.34   10.45   0
   5   7  -2  157.45   10.52   0
   8  10  -1   -9.74    8.52   0
   9   9  -1   52.99    8.68   0
  12   2   3    1.41    7.01   0
  12   2   5   60.54    8.17   0
  13   3   2 1727.33   19.40   0
  13   3   6   21.77    9.47   0
  15   7   1   53.37    8.63   0
  16   6   2   66.90    8.76   0
  16   8   2   11.37    6.25   0
  17   7   3    7.49    5.68   0
 -40   0  -2   24.53   10.75   0
 -29   1  -3    1.11    9.08   0
 -27   1  -3    8.65    8.62   0
 -25   1  -3   41.30    9.58   0
 -22  -4   3    8.40    7.72   0
 -22  -4   6   35.13   10.38   0
 -20  -4   6   58.05    8.00   0
 -18  -4   4  123.97    7.70   0
 -18  -4   5   58.87    9.65   0
 -17  -3   1  330.38   10.61   0
 -11   7  -4  145.50   15.30   0
  -9  -3   3   91.35   11.35   0
  -4  -2   2 6176.65   46.47   0
  -1   9  -3   37.91   10.15   0
   5   9  -2   25.54    8.74   0
   6   8  -2   26.51    9.08   0
   9   1   6   89.91   14.36   0
   9   3   0   67.23    6.65   0
   9   5  -1 2713.17   22.74   0
  10   8  -1   48.59    8.27   0
  13   7   0   64.75    6.15   0
  13   9   0    5.72    8.20   0
  15   9   1    2.72    7.61   0
  16   4   4   70.49    8.06   0
  17   5   4    1.04    7.22   0
  17   7   2    8.90    7.68   0
  18   8   3   17.53    7.97   0
 -39  -3   1   29.27    6.72   0
 -38   0  -2    9.81    9.54   0
 -37  -3   1   29.09    8.68   0
 -36  -4   3    2.19    5.67   0
 -34  -4   3   21.13    7.84   0
 -32  -4   3  234.80   10.58   0
 -30  -4   3   25.11    7.58   0
 -28  -4   3  556.71   12.87   0
 -26  -4   3  129.48    9.37   0
 -24  -4   3  118.11    9.37   0
 -24  -4   6    7.27    9.49   0
 -22  -4   4   16.09    8.15   0
 -20  -4   4  154.76    8.52   0
 -20  -4   5  126.81   10.10   0
 -19  -3   1  822.83   13.45   0
 -14  -2   0   21.37    9.22   0
 -13  -3   2  800.73   14.91   0
 -13  -3   7   30.25   10.08   0
 -13  -1  -1 1697.35   23.28   0
 -10   8  -4   16.07   10.63   0
  -9  -3   5  409.69   13.78   0
  -4   4  -3    4.89    7.91   0
  -2  -2   5   56.86    9.94   0
   0   8  -3    6.96    9.30   0
   5   5  -2   70.29    9.65   0
   6   6  -2  402.71   12.50   0
   7   1   1  390.47   17.29   0
   8   4  -1  117.98    9.98   0
   9   1   2   21.65   11.02   0
  10   2   7    7.02   10.19   0
  10   6  -1  229.96    8.09   0
  11   7  -1  153.05    9.46   0
  14   8   0   79.53    8.33   0
  15   5   1    6.07    6.98   0
  16   4   3   34.34    7.89   0
  16   4   5  198.42   10.24   0
  16   8   1   13.00    7.51   0
  17   5   3    9.96    5.33   0
  17   5   5   78.96    8.40   0
  18   6   3    6.97    7.59   0
  18   6   4    6.43    7.23   0
  18   6   5    2.77    7.22   0
 -41  -1  -1   20.85    6.98   0
 -40  -2   0    6.44    9.20   0
 -36   0  -2   18.50    8.81   0
 -35  -3   1   60.43    8.17   0
 -34  -4   4   -7.55    8.13   0
 -33  -3   1   14.19    7.72   0
 -32  -4   4  353.46   12.93   0
 -30   4  -4    2.82   15.68   0
 -26  -4   4  223.96   10.04   0
 -26  -4   5   -4.35    7.97   0
 -26  -4   6    1.32    6.55   0
 -24  -4   4  113.64    9.33   0
 -24  -4   5   42.46    8.75   0
 -22  -4   5   43.53    6.86   0
 -21  -3   1  158.81    8.73   0
 -16   0  -2  120.00   12.08   0
 -15  -3   7  136.23   13.50   0
 -13   5  -4   10.42   11.71   0
 -11  -3   6    8.01    9.47   0
 -10   6  -4    9.25   10.88   0
  -9  -3   4  141.20   10.72   0
  -9   7  -4  576.28   19.30   0
  -8  -2   1   49.14    8.09   0
  -7   3  -3    2.27    9.52   0
  -6  -2   7   52.64   10.19   0
  -2  -2   4  366.82   14.58   0
  -1   5  -3   48.19    9.91   0
   0   6  -3   52.93    9.60   0
   1   3  -2   81.81   10.85   0
   1   7  -3    9.79    8.71   0
   1   9  -3    0.21    9.65   0
   7   7  -2  381.62   11.67   0
   7   9  -2   86.91    9.31   0
  10   2   1   12.47    9.23   0
  11   9  -1   43.70    9.01   0
  13   5   0  152.67    8.61   0
  14   4   1   17.20    8.26   0
  14   6   0   41.47    7.58   0
  15   3   3   76.06    8.17   0
  15   3   4   40.79    7.75   0
  16   6   1  121.24    6.52   0
  17   5   2  128.25    8.64   0
  18   8   2   70.61    7.08   0
  19   7   3    8.58    7.16   0
  19   7   4   18.53    7.75   0
 -39  -1  -1   15.13    9.07   0
 -38  -2   0   38.11    8.42   0
 -34   0  -2    1.38    9.08   0
 -31  -3   1    1.86    5.36   0
 -30  -4   4   30.41    6.46   0
 -30  -4   5    6.77    6.32   0
 -29  -3   1  613.87   12.90   0
 -28  -4   4   59.79    6.60   0
 -28  -4   5   16.44    6.56   0
 -28   4  -4    9.17   16.62   0
 -27  -3   1  157.13    8.78   0
 -25  -3   1 1095.91   14.64   0
 -23  -3   1   42.78    5.40   0
 -16  -2   0 5320.89   32.56   0
 -15  -3   2   -4.83    8.43   0
 -11  -3   3  188.70    8.80   0
  -8   8  -4   33.62   11.18   0
  -4  -2   6   -4.12    8.28   0
   2   8  -3   79.88   10.76   0
   3  -1   4  515.74   27.25   0
   4   4  -2 7055.70   38.46   0
   8   8  -2   55.30    8.98   0
  12   2   2 1234.04   18.39   0
  12   2   6   42.13   10.28   0
  12   4   0  330.94    8.62   0
  12   8  -1   50.88    8.26   0
  15   3   5  354.83   12.08   0
  15   7   0  128.61    8.67   0
  15   9   0   20.08    7.63   0
  16   4   2  351.66   10.66   0
  17   7   1   65.47    6.26   0
  17   9   1    6.13    7.70   0
  18   6   2   15.86    5.31   0
 -39  -3   2    4.70    5.60   0
 -37  -3   2   -5.27    8.00   0
 -37  -1  -1   30.81    7.12   0
 -36  -2   0   28.76    6.05   0
 -36   2  -3    6.34    9.84   0
 -34  -2   0   38.56    8.67   0
 -32   0  -2  113.05   11.17   0
 -26   4  -4   -2.16   16.00   0
 -18  -2   0  916.71   15.17   0
 -18   0  -2  719.75   17.75   0
 -17  -3   7  112.53   13.30   0
 -15  -1  -1 5427.79   36.51   0
 -13  -3   6  246.97   12.96   0
 -11  -3   4   33.29    9.28   0
 -11  -3   5  459.11   13.91   0
  -7   7  -4   23.03   12.55   0
  -2   2  -2 1052.84   25.64   0
  -1  -1   7   26.54   13.47   0
   1  -1   2  251.03   21.96   0
   4   2  -134161.54  103.96   0
   7   3  -1   13.73    9.08   0
   8   2   0 1748.51   23.14   0
  11   1   4    3.79    9.70   0
  11   5  -1    8.71    7.99   0
  12   6  -1  466.10   10.93   0
  13   3   1  138.68    9.63   0
  13   9  -1  120.29   10.40   0
  16   4   6   31.82    8.08   0
  16   8   0   24.61    7.71   0
  18   8   1   42.18    8.40   0
  19   5   4   13.46    7.44   0
  19   7   2  114.39    6.95   0
  20   8   3   -2.64    5.52   0
 -35  -3   2   11.02    7.89   0
 -35  -1  -1   16.03    6.53   0
 -34   2  -3    8.69   11.97   0
 -33  -1  -1  107.70    9.96   0
 -32  -2   0   10.27    8.11   0
 -30  -2   0    5.34    7.77   0
 -30   0  -2  639.58   15.75   0
 -28   0  -2  777.63   18.41   0
 -24   4  -4    8.41   18.26   0
 -22   4  -4   39.51   23.80   0
 -20  -2   0  306.08   10.66   0
 -20   0  -2  114.73   10.88   0
 -19  -3   2   39.01    8.12   0
 -19  -3   7  254.02   13.93   0
 -17  -3   2    3.91    5.84   0
 -17  -1  -1 4128.37   31.03   0
 -15  -3   6  251.16   12.11   0
 -13  -3   3  144.57    7.89   0
 -11   5  -4  205.08   17.79   0
 -10  -2   1 2828.09   26.48   0
  -8  -2   7    7.08   11.92   0
  -8   6  -4   41.55   10.74   0
  -6  -2   2   71.50   12.75   0
  -6   8  -4    4.13   10.75   0
  -2   4  -3  451.43   14.94   0
   1  -1   6   26.40   14.16   0
   2   6  -3  652.00   15.38   0
   3   7  -3   18.51    9.07   0
   3   9  -3   -0.63    9.41   0
   7   5  -2  173.65   10.34   0
   8   6  -2   62.86    6.76   0
   9   7  -2  146.63    9.79   0
   9   9  -2    7.92    5.88   0
  11   3   0    6.50    8.31   0
  13   3   7    4.96    9.52   0
  13   7  -1   97.71    6.78   0
  14   2   4   -0.60    8.99   0
  15   3   2  947.83   15.19   0
  17   5   1   19.77    7.30   0
  18   4   4   54.62    7.90   0
  18   6   1  216.18   10.05   0
  19   5   3   64.61    8.11   0
  19   5   5   25.09    7.60   0
  20   6   3    4.81    7.47   0
  20   6   4   22.18    5.87   0
  20   6   5    8.35    7.65   0
  20   8   2   35.71    9.26   0
  21   7   4    9.65    7.66   0
 -40  -2   1   -2.58    8.74   0
 -39  -3   3   36.37    7.45   0
 -33  -3   2   54.37    6.12   0
 -31  -3   2  214.10   10.00   0
 -31  -1  -1 1120.58   17.00   0
 -29  -3   2   66.89    7.85   0
 -28  -2   0   41.24    6.29   0
 -26  -2   0  121.20    8.97   0
 -26   0  -2   59.21    8.76   0
 -24  -2   0  295.49   10.35   0
 -24   0  -2  339.12   11.77   0
 -23  -3   2    6.87    6.77   0
 -22  -2   0   37.79    6.01   0
 -22   0  -2  547.46   13.43   0
 -21  -3   2   11.51    7.13   0
 -15  -3   3   24.67    8.54   0
 -13  -3   4 1375.02   18.25   0
 -13  -3   5    6.79    8.58   0
  -7  -1   0  791.40   23.34   0
  -6   0  -1   -1.28   14.41   0
  -5  -1   8   19.89   12.12   0
  -4  -2   3 1355.86   22.90   0
  -4  -2   5  160.83   13.06   0
   1   5  -3  350.04   11.93   0
   4   8  -3  856.05   15.88   0
   6   0   2    8.56   15.26   0
  10   4  -1 2553.69   22.08   0
  10   8  -2   17.94    8.56   0
  11   1   3  319.17   14.69   0
  14   2   3   91.07    8.12   0
  14   8  -1    0.98    5.80   0
  15   3   6  119.62   10.96   0
  15   5   0  286.26    9.50   0
  16   6   0   10.53    5.21   0
  17   7   0   93.46    8.31   0
  17   9   0    1.95    5.74   0
  18   4   3  563.20   12.12   0
  18   4   5  490.98   13.27   0
  19   5   2  234.87    9.68   0
  19   7   1   19.13    7.49   0
  19   9   1    4.48    5.53   0
  20   6   2   34.53    7.71   0
  21   7   3    0.96    5.29   0
 -41  -1   0    8.50    8.79   0
 -39   1  -2    7.13    9.47   0
 -38  -2   1    0.13    8.31   0
 -37  -3   3   77.84    7.04   0
 -35  -3   3   57.65    8.65   0
 -32   2  -3   23.75   10.39   0
 -29  -1  -1   -0.10    5.54   0
 -27  -3   2  149.31    7.01   0
 -27  -1  -1  144.91   10.15   0
 -25  -3   2   86.16    6.24   0
 -25  -1  -1  129.32    8.97   0
 -23  -1  -1 1512.12   18.36   0
 -21  -1  -1 2009.32   20.50   0
 -19  -1  -1 2573.86   23.74   0
 -17  -3   3   15.13    7.96   0
 -17  -3   6   34.43    9.42   0
 -15  -3   4  751.45   14.58   0
 -15  -3   5    2.14    7.79   0
 -14   2  -3   81.24   18.02   0
  -6  -2   6  176.26   13.01   0
  -5   7  -4    3.13    9.08   0
  -4   8  -4   20.93   10.15   0
   3   3  -2 9548.33   49.21   0
   5   1   0  492.58   25.07   0
   5   7  -3   65.84    9.24   0
   5   9  -3   32.50    9.48   0
   6   4  -2  338.13   12.56   0
  11   1   5   80.84   11.21   0
  11   9  -2    9.88    8.89   0
  14   2   5  414.21   14.48   0
  14   4   0  112.47    8.31   0
  14   6  -1  229.24    9.05   0
  15   9  -1   50.87    9.18   0
  16   4   1  259.34    8.46   0
  17   3   4   67.62    9.71   0
  18   8   0   13.88    7.39   0
  20   8   1   89.40    9.02   0
  21   7   2  556.95   13.49   0
 -40   0  -1   -3.68    9.10   0
 -39  -1   0    4.47    7.98   0
 -37   1  -2    1.66    8.33   0
 -36  -2   1   -0.70    7.84   0
 -35  -3   4    3.63    8.60   0
 -33  -3   3   83.00    6.70   0
 -31  -3   3   96.43    7.91   0
 -30   2  -3    8.29   10.45   0
 -21  -3   6   42.12    9.72   0
 -19  -3   3   54.24    8.14   0
 -19  -3   6   61.89    7.29   0
 -17  -3   5  362.99   11.54   0
 -12  -2   1    3.77    6.33   0
 -10  -2   7 1350.47   23.27   0
  -9   5  -4  514.55   21.88   0
  -6   6  -4   14.59    8.64   0
  -4  -2   4  214.02   11.74   0
   0   0   8   27.51   15.73   0
   4   6  -3 2357.46   24.57   0
   6   8  -3  737.61   16.65   0
  10   6  -2   -1.31    5.65   0
  11   7  -2    6.11    5.50   0
  12   8  -2   37.22    8.58   0
  13   5  -1   37.81    7.70   0
  15   7  -1   45.39    5.66   0
  16   8  -1   58.74    8.13   0
  17   3   3   16.87    6.95   0
  18   4   2   43.81    5.83   0
  19   9   0  -10.93    7.24   0
  22   8   2   21.72    8.41   0
 -40  -2   2   -2.83    7.93   0
 -38   0  -1   -2.57    9.19   0
 -34  -2   1   -0.25    7.11   0
 -33  -3   4   82.26    9.50   0
 -33  -3   5   -1.92    8.94   0
 -31  -3   4  151.02    9.68   0
 -31  -3   5    8.31    8.35   0
 -29  -3   3  135.96    6.64   0
 -28   2  -3   43.99   10.65   0
 -27  -3   3   46.06    5.74   0
 -27  -3   6   -6.73    8.77   0
 -25  -3   3   63.38    7.57   0
 -25  -3   6   53.70    9.50   0
 -23  -3   3   18.65    7.41   0
 -23  -3   6   49.77    7.30   0
 -21  -3   3   -1.57    4.89   0
 -19  -3   4   58.72    8.42   0
 -19  -3   5  124.98    9.50   0
 -17  -3   4   75.81    6.87   0
 -14  -2   1  686.23   13.45   0
  -8  -2   2  129.61   11.31   0
  -5   3  -3  190.82   13.34   0
  -3   7  -4    1.29    8.42   0
  -2   8  -4   18.94    9.56   0
   3   5  -3  454.93   12.56   0
   7   9  -3    2.61    8.56   0
   9   3  -1 4500.13   29.57   0
   9   5  -2  235.18   10.17   0
  12   2   1  422.83   13.15   0
  14   2   2    4.35    7.96   0
  15   3   1   42.05    8.04   0
  17   3   5  226.26   10.43   0
  18   4   6   23.00    7.44   0
  18   6   0   81.23    7.84   0
  19   5   1   11.05    7.38   0
  19   7   0   42.07    7.92   0
  20   6   1  628.12   12.53   0
  21   5   3   27.10    7.31   0
  21   5   4   19.15    7.33   0
  21   7   1   -2.31    6.89   0
  22   6   3    9.64    6.98   0
  22   6   4   30.27    5.64   0
  23   7   3   12.59    7.25   0
 -38  -2   2    9.35    8.20   0
 -37  -1   0    6.67    5.54   0
 -35   1  -2   -0.83    8.46   0
 -32  -2   1   20.51    5.55   0
 -30  -2   1   16.74    7.34   0
 -29  -3   4   15.62    5.36   0
 -29  -3   5   35.08    6.69   0
 -27  -3   4   31.95    7.98   0
 -27  -3   5   88.38    9.19   0
 -25  -3   4  258.84   10.30   0
 -25  -3   5   -3.98    8.07   0
 -23  -3   4  529.34   12.40   0
 -23  -3   5   22.29    8.18   0
 -21  -3   4    6.90    5.67   0
 -21  -3   5   23.88    5.72   0
 -16  -2   1  225.96    9.77   0
 -12  -2   7   64.70    9.98   0
  -9  -1   0  284.34   14.66   0
  -8  -2   6   93.90    9.91   0
  -7  -1   8   13.88    9.34   0
  -6  -2   3 1265.48   20.04   0
  -6  -2   5 2905.94   30.39   0
  -4   6  -4    9.98   10.22   0
   0   4  -3   -2.46    7.20   0
   7   7  -3    1.03    7.76   0
   8   8  -3  356.14   13.12   0
  12   4  -1 1081.59   15.00   0
  13   3   0   49.66    8.00   0
  13   9  -2    1.92    6.03   0
  17   3   2   82.74    8.17   0
  17   5   0  225.18    7.30   0
  17   9  -1    3.80    5.29   0
  20   4   3  104.94    8.24   0
  20   4   4   60.75    7.71   0
  20   8   0   15.44    7.21   0
  21   5   2 1453.41   17.27   0
  21   5   5    0.51    7.10   0
  22   6   2  481.95   12.45   0
  22   8   1  336.40   11.99   0
  23   7   2   -4.45    7.45   0
 -41  -1   1   35.53    8.69   0
 -40  -2   3    9.85    8.14   0
 -36  -2   2    4.94    7.59   0
 -36   0  -1    1.61    8.83   0
 -35  -1   0   24.14    6.10   0
 -33   1  -2    3.20    8.84   0
 -28  -2   1 1337.54   14.91   0
 -26  -2   1 1562.86   16.05   0
 -26   2  -3   62.01    9.43   0
 -24  -2   1  760.02   12.37   0
 -24   2  -3   56.92   11.49   0
 -20  -2   1 1060.67   14.25   0
 -18  -2   1   56.17    7.76   0
 -16   2  -3   10.14   12.98   0
 -14  -2   7  266.48   13.73   0
  -7   5  -4    4.57   10.07   0
  -6  -2   4  383.20   14.02   0
  -3  -1   117554.34   99.25   0
  -3  -1   7   39.10   11.62   0
  -1   7  -4   10.28    9.18   0
   0   8  -4   22.95   10.01   0
   4   0   1    0.27   21.50   0
   6   2  -1  149.02   12.58   0
   6   6  -3 1178.63   17.63   0
   8   4  -2 2001.97   20.73   0
   9   1   1 3002.02   33.20   0
   9   9  -3    9.35    8.75   0
  10   2   0  140.25   10.57   0
  11   1   2  193.00   11.61   0
  12   6  -2    5.87    7.95   0
  13   7  -2   75.88    6.48   0
  14   8  -2   45.06    8.17   0
  16   4   0  505.68   10.92   0
  16   6  -1  291.69    8.14   0
  17   7  -1   39.60    5.96   0
  18   4   1    2.54    7.23   0
  18   8  -1   28.91    7.70   0
  20   4   5    4.25    8.53   0
 -42   0   0  133.92   10.62   0
 -38  -2   3   66.35    8.93   0
 -35   3  -3    4.67    9.17   0
 -34  -2   2   10.71    7.25   0
 -34   0  -1   -1.51    7.90   0
 -33  -1   0   58.87    6.43   0
 -22  -2   1  137.57    6.65   0
 -22   2  -3  881.84   23.16   0
 -10  -2   2 4106.58   29.23   0
 -10  -2   6 2697.73   28.92   0
   0   2  -2 1147.21   24.01   0
   1   1  -1 1260.32   35.03   0
   5   3  -2   26.70    9.66   0
  11   5  -2  147.40    9.27   0
  12   2   7   12.95   11.59   0
  14   2   6  265.80   14.62   0
  15   5  -1    4.04    4.94   0
  15   9  -2    8.68    8.30   0
  16   2   4   56.35   10.42   0
  19   9  -1   50.70    8.51   0
  20   4   2   62.17    8.04   0
  20   6   0   38.56    7.53   0
  21   7   0   -0.87    7.00   0
  22   6   1  632.56   12.95   0
  23   7   1   35.13    7.94   0
  24   6   3   32.83    7.15   0
  24   6   4    7.74    6.72   0
  25   7   3   11.58    7.71   0
 -41   1  -1   42.60    9.36   0
 -39  -1   1    7.73    5.66   0
 -38  -2   4  118.02   10.62   0
 -36  -2   3   -0.79    7.44   0
 -32  -2   2  235.29    9.97   0
 -32   0  -1    6.80    8.14   0
 -31  -1   0  218.98    8.04   0
 -31   1  -2  126.34   10.17   0
 -29  -1   0   50.39    8.03   0
 -20   2  -3  431.42   18.43   0
 -18  -2   7  102.21   10.30   0
 -18   2  -3 2247.31   40.62   0
 -16  -2   7   83.86   10.63   0
 -12  -2   2 8375.44   39.78   0
 -11  -1   0  257.84   12.18   0
  -8  -2   3   49.06    9.27   0
  -8  -2   5  616.35   14.54   0
  -2   6  -4   26.74    8.30   0
   1   7  -4   17.61    9.39   0
   2   4  -3  397.79   12.84   0
   2   8  -4   77.07   10.33   0
   5   5  -3   18.59    8.14   0
   8   6  -3 1981.35   21.30   0
   9   7  -3   65.83    6.62   0
  10   8  -3   52.22    6.84   0
  11   9  -3   24.86    9.56   0
  15   7  -2  101.58    8.68   0
  16   2   3    8.03    7.03   0
  16   8  -2    2.01    7.84   0
  17   3   6   41.15    8.24   0
  19   3   3  711.97   13.31   0
  19   3   4   39.15    7.56   0
  19   5   0  450.42   10.02   0
  19   7  -1   33.50    6.71   0
  21   5   1   14.45    6.95   0
  22   8   0    5.99    5.07   0
  23   5   3   21.89    6.80   0
  23   5   4   32.41    7.45   0
  24   6   2  176.65    9.13   0
  24   8   1   98.39    9.45   0
  25   7   2    0.76    7.47   0
 -41  -1   2    5.52    7.94   0
 -40   0   0    6.95    8.19   0
 -38   2  -2    9.53    8.38   0
 -37  -1   1    4.45    7.61   0
 -36  -2   4   58.89    8.58   0
 -34  -2   3   28.13    7.71   0
 -33   3  -3    1.17    8.89   0
 -30  -2   2  154.11    6.94   0
 -30   0  -1    8.18    7.46   0
 -29   1  -2   39.47    8.59   0
 -28  -2   2 2660.20   20.01   0
 -27  -1   0  101.91    8.29   0
 -22  -2   7   24.98    9.79   0
 -20  -2   7    1.43    9.05   0
 -14  -2   2   -2.51    7.80   0
 -12  -2   6  190.18   11.02   0
  -8  -2   4  235.52   10.55   0
  -8   0  -1    1.18   11.58   0
  11   3  -1  512.42   12.13   0
  14   4  -1   85.18    7.50   0
  14   6  -2   15.32    5.14   0
  17   3   1  700.38   12.91   0
  17   9  -2   10.03    8.32   0
  18   6  -1  127.35    6.34   0
  20   8  -1    5.15    5.08   0
  23   5   2   12.19    7.34   0
  23   5   5    7.47    6.83   0
 -26  -2   2   63.27    5.66   0
 -13  -1   0  439.55   11.30   0
  14   2   1  719.23   13.81   0
   0   0   0    0.00    0.00   0
;
_shelx_hkl_checksum     95921
_shelx_res_file
;
TITL ri14 in C2/c
CELL .71073  34.883    8.3956   6.5830  90.000  95.650  90.000
ZERR 4        0.005    0.0009   0.0008   0.000   0.011   0.000
LATT 7
SYMM -x,y,-z+1/2
SFAC C   H  N O
UNIT 100 96 8 8
TEMP-100
SIZE .19 .17 .11
L.S. 10
BOND$H
HTAB
HTAB O1 N1
CONF
ACTA50
FMAP 2
PLAN 10
WGHT    0.085000    0.408900
FVAR       1.01620
O1    4    0.453680    0.772937    0.701757    11.00000    0.05884    0.05619 =
         0.03670   -0.00393    0.00241   -0.00067
H1    2    0.467651    0.722645    0.583110    11.00000    0.06131
N1    3    0.471787    0.696008    0.338425    11.00000    0.05509    0.04688 =
         0.03498   -0.00010    0.00716    0.00572
C1    1    0.500000    0.594821    0.250000    10.50000    0.06878    0.05591 =
         0.06702    0.00000    0.02561    0.00000
AFIX  23
H1A   2    0.513170    0.525754    0.357043    10.50000   -1.20000
H1B   2    0.486830    0.525754    0.142957    10.50000   -1.20000
AFIX   0
C2    1    0.478563    0.854319    0.254837    11.00000    0.06171    0.05055 =
         0.03422    0.00235    0.00472    0.00272
AFIX  23
H2A   2    0.470657    0.939569    0.345884    11.00000   -1.20000
H2B   2    0.464605    0.867807    0.117543    11.00000   -1.20000
AFIX   0
C3    1    0.432031    0.637409    0.299651    11.00000    0.06154    0.04965 =
         0.03639   -0.00579    0.00611   -0.00008
AFIX  23
H3A   2    0.431889    0.521177    0.324914    11.00000   -1.20000
H3B   2    0.423070    0.654935    0.153966    11.00000   -1.20000
AFIX   0
C11   1    0.404032    0.715711    0.428727    11.00000    0.05903    0.04118 =
         0.03179    0.00160    0.00864    0.00094
C12   1    0.416189    0.779592    0.618800    11.00000    0.05744    0.04375 =
         0.03315    0.00244    0.00673   -0.00261
C13   1    0.389937    0.854148    0.737897    11.00000    0.06762    0.05253 =
         0.03416   -0.00635    0.00983   -0.00416
AFIX  43
H13   2    0.399016    0.899310    0.865988    11.00000   -1.20000
AFIX   0
C14   1    0.351971    0.862315    0.672353    11.00000    0.06670    0.05476 =
         0.04365   -0.00389    0.01916    0.00303
AFIX  43
H14   2    0.334799    0.914868    0.753585    11.00000   -1.20000
AFIX   0
C15   1    0.337577    0.793052    0.483294    11.00000    0.05702    0.05386 =
         0.03994    0.00539    0.01074   -0.00115
C16   1    0.297945    0.796410    0.414992    11.00000    0.05968    0.07459 =
         0.05078    0.00793    0.01414    0.00315
AFIX  43
H16   2    0.280524    0.848863    0.494846    11.00000   -1.20000
AFIX   0
C17   1    0.284265    0.725223    0.235478    11.00000    0.05486    0.09514 =
         0.05390    0.00907    0.00199   -0.00180
AFIX  43
H17   2    0.257531    0.728580    0.190982    11.00000   -1.20000
AFIX   0
C18   1    0.309752    0.647559    0.117797    11.00000    0.06778    0.08898 =
         0.04089    0.00019    0.00095   -0.00653
AFIX  43
H18   2    0.300060    0.596532   -0.005490    11.00000   -1.20000
AFIX   0
C19   1    0.348280    0.643803    0.176958    11.00000    0.06137    0.06462 =
         0.03756   -0.00202    0.00552   -0.00218
AFIX  43
H19   2    0.365040    0.590823    0.093779    11.00000   -1.20000
AFIX   0
C20   1    0.363874    0.718148    0.361824    11.00000    0.06020    0.04550 =
         0.03162    0.00356    0.00820   -0.00206
HKLF4
REM  ri14 in C2/c
REM R1 =  0.0546 for    1451 Fo > 4sig(Fo)  and  0.0686 for all    1852 data
REM    136 parameters refined using      0 restraints
END
WGHT      0.0819      0.4274
REM Instructions for potential hydrogen bonds
HTAB O1 N1
EQIV $1 x, -y+2, z-1/2
HTAB C2 O1_$1
REM Highest difference peak  0.237,  deepest hole -0.226,  1-sigma level  0.049
Q1    1   0.4678  0.6459  0.5046  11.00000  0.05    0.24
Q2    1   0.4801  0.7557  0.2182  11.00000  0.05    0.22
Q3    1   0.4717  0.7860  0.3094  11.00000  0.05    0.17
Q4    1   0.3505  0.7880  0.3960  11.00000  0.05    0.16
Q5    1   0.4169  0.7807  0.2894  11.00000  0.05    0.14
Q6    1   0.4402  0.8948  0.6654  11.00000  0.05    0.14
Q7    1   0.3893  0.6225  0.4318  11.00000  0.05    0.13
Q8    1   0.3483  0.6285  0.3312  11.00000  0.05    0.13
Q9    1   0.4187  0.6252  0.5940  11.00000  0.05    0.13
Q10   1   0.4595  0.8473  0.5687  11.00000  0.05    0.13
;
_shelx_res_checksum     1586
_shelxl_version_number     2014/6
data_New_Global_Publ_Block
_journal_date_recd_electronic     2015-01-24
_journal_date_accepted     2015-01-30
_journal_name_full     'Acta Crystallographica, Section E'
_journal_year     2015
_journal_volume     71
_journal_issue      3
_journal_page_first     258
_journal_page_last     260
_journal_paper_category     GO
_journal_paper_doi     10.1107/S2056989015002078
_journal_coeditor_code     SJ5441
_publ_contact_author_name     'Rivera Augusto'
_publ_contact_author_address
;
Departamento de Qu\'imica
Facultad de Ciencias
Universidad Nacional de Colombia
Sede Bogot\'a
Cra 30 No. 45-03
Bogot\'a
Colombia
;
_publ_contact_author_email     ariverau@unal.edu.co
_publ_contact_author_fax     (571)-3165220
_publ_contact_author_phone     (571)-3165000
_publ_section_title
;
Crystal structure of
1,1'-[imidazolidine-1,3-diylbis(methylene)]bis(naphthalen-2-ol)
;
loop_
    _publ_author_name
    _publ_author_footnote
    _publ_author_address
    'Rivera, Augusto' .
;
Departamento de Qu\'imica,
Facultad de Ciencias, Universidad Nacional de Colombia,
Sede Bogot\'a, Cra 30 No. 45-03, Bogot\'a,
Colombia
;
    'Rojas, Jicli Jos\'e' .
;
Departamento de Qu\'imica,
Facultad de Ciencias, Universidad Nacional de Colombia,
Sede Bogot\'a, Cra 30 No. 45-03, Bogot\'a,
Colombia
;
    'R\'ios-Motta, Jaime' .
;
Departamento de Qu\'imica,
Facultad de Ciencias, Universidad Nacional de Colombia,
Sede Bogot\'a, Cra 30 No. 45-03, Bogot\'a,
Colombia
;
    'Bolte, Michael' .
;
Institut f\"ur Anorganische Chemie, Goethe-Universit\"at,
Max-von-Laue-Str. 7,
Frankfurt/Main, D-60438, Germany,
;
_publ_section_synopsis
;
The crystal structure of the title compound displays a twist conformation of
the imidazolidine ring with two (2-hydroxynaphthalen-1-yl)methyl substituents
stabilized by two intramolecular O---H...N hydrogen bonds.
;
