# Supplementary material for: Crystal structure of 1,1′-[imidazolidine-1,3-diylbis(methyl­ene)]bis­(naphthalen-2-ol)
Source: Acta Crystallogr E Crystallogr Commun. 2015 Feb 7;71(Pt 3):258–60. doi: 10.1107/S2056989015002078 (PMC4350733; doi:10.1107/S2056989015002078)
Supplement: Supplementary file 2 [file e-71-00258-Isup2.hkl]

#
# h,k,l, Fc-squared, Fo-squared, sigma(Fo-squared), status flag
#
data_I
_shelx_title ' ri14 in C2/c'
_shelx_refln_list_code          4
_shelx_F_calc_maximum      193.68
_exptl_crystal_F_000       816.00
_reflns_d_resolution_high  0.8113

loop_
 _space_group_symop_operation_xyz
 'x, y, z'
 '-x, y, -z+1/2'
 'x+1/2, y+1/2, z'
 '-x+1/2, y+1/2, -z+1/2'
 '-x, -y, -z'
 'x, -y, z-1/2'
 '-x+1/2, -y+1/2, -z'
 'x+1/2, -y+1/2, z-1/2'

_cell_length_a    34.8830
_cell_length_b     8.3956
_cell_length_c     6.5830
_cell_angle_alpha  90.000
_cell_angle_beta   95.650
_cell_angle_gamma  90.000

_shelx_F_squared_multiplier     1.000

loop_
 _refln_index_h
 _refln_index_k
 _refln_index_l
 _refln_F_squared_calc
 _refln_F_squared_meas
 _refln_F_squared_sigma
 _refln_observed_status
   8   0   0       1873.17       2680.94        34.00 o
  10   0   0         46.91         91.38        11.98 o
  12   0   0       1241.42       1370.05        19.76 o
  14   0   0        867.98        829.73        15.25 o
  16   0   0       7156.67       8471.19        39.25 o
  18   0   0       1935.23       2325.08        23.19 o
  20   0   0        954.94       1096.57        16.12 o
  22   0   0        403.43        439.85        11.50 o
  24   0   0         89.63        100.80         6.75 o
  26   0   0         33.82         37.44         7.40 o
  28   0   0         10.74         20.91         7.47 o
  30   0   0          4.51         13.81         4.80 o
  32   0   0         12.43         25.13         7.60 o
  34   0   0         14.25          9.02         7.31 o
  36   0   0         39.03         45.61         5.65 o
  38   0   0         31.54         41.21         7.51 o
  40   0   0          3.85         10.78         5.39 o
  42   0   0         55.93         76.65        18.25 o
   1   1   0        278.11        202.62        18.02 o
   3   1   0        105.71         76.80        10.86 o
   5   1   0        520.12        516.46        15.77 o
   7   1   0        695.35        807.47        28.09 o
   9   1   0        250.26        289.33        14.13 o
  11   1   0        282.06        256.40         8.67 o
  13   1   0        704.22        537.12       127.25 o
  15   1   0       2436.91       2446.85        15.96 o
  17   1   0        129.47        107.45         5.47 o
  19   1   0        218.88        261.55         8.45 o
  21   1   0         93.13         90.19         4.85 o
  23   1   0          4.86          5.40         4.68 o
  25   1   0          3.86          3.86         4.63 o
  27   1   0         86.70         94.86         4.49 o
  29   1   0         40.81         48.34         4.25 o
  31   1   0        235.20        228.13        12.48 o
  33   1   0         70.02         63.85         5.04 o
  35   1   0         27.88         27.75         4.27 o
  37   1   0          0.00          2.80         2.95 o
  39   1   0          0.16          5.21         4.19 o
  41   1   0          3.46         10.47         3.27 o
   2   2   0        243.91        317.31        26.40 o
   4   2   0        550.00        466.20        48.44 o
   6   2   0        223.09        129.80        10.04 o
   8   2   0       1849.27       1526.68       102.34 o
  10   2   0        167.60        153.01         7.04 o
  12   2   0       2033.17       1656.16       215.40 o
  14   2   0         33.09         26.83         6.19 o
  16   2   0       4445.92       4962.01       214.12 o
  18   2   0        691.19        841.98        49.99 o
  20   2   0        217.28        260.04        17.07 o
  22   2   0         43.66         40.86         3.49 o
  24   2   0        273.98        258.74        17.19 o
  26   2   0         94.35        106.26         5.37 o
  28   2   0         54.23         51.15         7.70 o
  30   2   0          3.96          2.24         4.05 o
  32   2   0          4.17          5.95         3.67 o
  34   2   0         33.19         31.77         4.44 o
  36   2   0         28.46         34.09         3.98 o
  38   2   0         22.25         24.29         3.78 o
  40   2   0          0.82          3.92         2.88 o
   1   3   0         31.73         24.03         3.65 o
   3   3   0          0.01          3.82         4.80 o
   5   3   0         11.89          5.83         3.64 o
   7   3   0        252.20        174.52        10.51 o
   9   3   0        104.36         72.40         5.83 o
  11   3   0          5.28          4.13         3.52 o
  13   3   0         52.20         46.11         4.16 o
  15   3   0        399.52        386.28        50.30 o
  17   3   0         39.21         49.52         6.55 o
  19   3   0        905.99       1050.73        60.90 o
  21   3   0         35.77         33.10         3.94 o
  23   3   0          0.00          1.80         4.05 o
  25   3   0        280.09        265.21        19.30 o
  27   3   0        118.09        115.70         6.46 o
  29   3   0         97.25        102.77         8.75 o
  31   3   0        446.25        447.82        34.32 o
  33   3   0        197.28        173.76        15.26 o
  35   3   0         52.67         51.15         3.43 o
  37   3   0          0.57         -0.50         3.40 o
  39   3   0          1.59          8.98         3.14 o
   0   4   0        119.91        217.98        29.73 o
   2   4   0          1.23          7.98         3.38 o
   4   4   0        379.08        245.05        21.64 o
   6   4   0       1826.14       1554.73       143.40 o
   8   4   0        427.47        374.34        28.60 o
  10   4   0          8.96          5.46         3.67 o
  12   4   0        507.54        465.57        54.20 o
  14   4   0        123.35        101.73         8.01 o
  16   4   0        463.93        429.38        38.09 o
  18   4   0          0.00          2.52         3.38 o
  20   4   0          0.05          4.76         4.41 o
  22   4   0        997.29       1003.95        61.65 o
  24   4   0       1481.37       1451.85        62.09 o
  26   4   0        389.38        427.21        16.25 o
  28   4   0        118.38        130.70         9.11 o
  30   4   0          9.61         12.19         3.62 o
  32   4   0         25.11         27.74         3.13 o
  34   4   0         36.50         34.25         3.74 o
  36   4   0         12.58         17.41         3.19 o
  38   4   0          8.85          8.18         3.13 o
   1   5   0          8.28         17.97         3.60 o
   3   5   0         43.12         40.77         3.58 o
   5   5   0        168.34        154.95        12.78 o
   7   5   0        524.62        529.34        38.55 o
   9   5   0        948.36        848.63       100.04 o
  11   5   0        270.37        288.93        17.31 o
  13   5   0        166.50        157.17         5.26 o
  15   5   0        324.53        309.01        14.23 o
  17   5   0        329.23        261.08        23.86 o
  19   5   0        433.65        417.98        28.29 o
  21   5   0         21.95         17.75         4.16 o
  23   5   0         35.97         32.03         3.85 o
  25   5   0        898.56        963.85        40.63 o
  27   5   0          1.80          6.26         4.00 o
  29   5   0         57.52         43.72         3.55 o
  31   5   0         20.60         16.63         3.89 o
  33   5   0         53.99         49.35         3.92 o
  35   5   0          0.50          1.90         3.36 o
  37   5   0          3.32         -0.52         3.61 o
   0   6   0        105.54        212.03        26.98 o
   2   6   0          5.30          7.92         3.63 o
   4   6   0         30.01         36.75         5.08 o
   6   6   0        189.30        190.82        12.93 o
   8   6   0          0.77          2.28         3.11 o
  10   6   0          0.01          2.84         3.05 o
  12   6   0          1.17          2.11         3.36 o
  14   6   0         33.82         33.52         4.02 o
  16   6   0          9.39         15.04         3.45 o
  18   6   0         66.63         71.53         4.85 o
  20   6   0         35.03         34.41         3.16 o
  22   6   0        553.59        554.06        34.35 o
  24   6   0        373.22        350.41        17.05 o
  26   6   0         30.37         30.15         4.11 o
  28   6   0          0.25          2.67         4.21 o
  30   6   0          0.03         -1.38         4.25 o
  32   6   0          5.30          7.55         3.90 o
  34   6   0          5.76          3.26         3.76 o
   1   7   0         33.40         26.57         4.40 o
   3   7   0         36.82         32.17         3.66 o
   5   7   0         22.12         30.25         4.15 o
   7   7   0        815.75        680.69        43.88 o
   9   7   0       1447.28       1588.94        77.08 o
  11   7   0         46.77         55.41         4.67 o
  13   7   0         94.22         81.33         7.43 o
  15   7   0        110.89        109.77        11.04 o
  17   7   0         74.40         75.00         4.65 o
  19   7   0         40.87         36.38         3.81 o
  21   7   0          0.27          0.39         3.49 o
  23   7   0          9.52         16.30         4.25 o
  25   7   0        484.64        461.10        20.01 o
  27   7   0          0.65          5.65         3.71 o
  29   7   0         52.93         43.83         4.58 o
  31   7   0          0.00         -1.47         3.71 o
   0   8   0         97.88        180.66        47.39 o
   2   8   0          7.60         15.46         4.18 o
   4   8   0         52.02         62.26         7.64 o
   6   8   0         17.38         21.83         4.28 o
   8   8   0          0.17          3.07         4.26 o
  10   8   0         38.53         44.50         4.55 o
  12   8   0          2.61          9.74         3.57 o
  14   8   0         74.14         75.32         4.31 o
  16   8   0         28.93         26.87         3.66 o
  18   8   0         11.37         12.23         3.50 o
  20   8   0         13.12         13.20         3.86 o
  22   8   0          0.55          5.17         3.20 o
  24   8   0         37.41         37.21         4.21 o
  26   8   0         10.57         12.44         3.99 o
   1   9   0          0.58          3.33         3.74 o
   3   9   0          1.24          6.60         3.49 o
   5   9   0          8.61         10.82         4.02 o
   7   9   0         53.70         70.37         4.57 o
   9   9   0        180.37        170.02        21.05 o
  11   9   0          0.00          1.84         3.21 o
  13   9   0          0.81          2.05         4.03 o
  15   9   0          1.52          8.11         4.08 o
  17   9   0          0.01         -1.26         3.25 o
  19   9   0          3.08         -2.73         3.63 o
   0  10   0          0.13          6.21         5.38 o
   2  10   0          0.00          1.11         4.88 o
   4  10   0          5.22          7.06         4.91 o
   6  10   0          1.25          3.96         3.64 o
   8  10   0          0.00          0.53         3.72 o
  10  10   0         10.72          5.99         3.66 o
 -41   1   1         19.16         28.30         2.95 o
 -39   1   1          0.11          1.12         2.16 o
 -37   1   1          9.56         11.52         2.32 o
 -35   1   1          1.48          0.79         2.92 o
 -33   1   1        299.41        314.02         9.17 o
 -31   1   1        311.57        313.94         8.81 o
 -29   1   1        998.48        936.44        22.03 o
 -27   1   1         34.63         32.29         3.75 o
 -25   1   1       1916.13       1824.04        12.58 o
 -23   1   1        119.59        149.04         5.83 o
 -21   1   1       1272.40       1154.78        12.15 o
 -19   1   1        222.45        217.10         7.25 o
 -17   1   1        568.40        554.97        34.43 o
 -15   1   1         59.16        102.08         9.81 o
 -13   1   1        167.57        165.22        10.26 o
 -11   1   1          3.36          0.80         5.89 o
  -9   1   1       1844.71       1572.60       153.13 o
  -7   1   1         20.01         27.00         5.84 o
  -5   1   1      13655.75      12611.15       597.37 o
  -3   1   1      15942.09      16254.01       927.85 o
  -1   1   1        931.44       1239.73        46.73 o
   1   1   1      29334.85      36985.38       113.68 o
   3   1   1       5845.10       5815.82       258.34 o
   5   1   1      19286.36      19966.32       277.78 o
   7   1   1        420.15        373.58         6.51 o
   9   1   1       2737.04       2731.13        52.74 o
  11   1   1          8.22          5.67         3.52 o
  13   1   1       1623.95       1766.03        34.27 o
  15   1   1       4868.71       5324.33        45.04 o
  17   1   1       3676.73       4335.10       100.03 o
  19   1   1       2958.45       3238.70       189.35 o
  21   1   1       1630.44       1750.40       103.06 o
  23   1   1       1290.05       1349.32        54.56 o
  25   1   1        118.11        103.99        11.01 o
  27   1   1        111.97        116.89        11.33 o
  29   1   1          3.25          4.82         3.29 o
  31   1   1        837.43        859.90       111.53 o
  33   1   1         81.06         91.53         6.72 o
  35   1   1         35.13         23.12         3.72 o
  37   1   1         31.79         32.01         3.70 o
  39   1   1          0.21          7.33         4.04 o
  41   1   1         14.02         25.18         5.09 o
 -42   2   1          2.90          9.36         4.81 o
 -40   2   1          0.05          2.13         2.29 o
 -38   2   1          1.36          2.92         2.49 o
 -36   2   1          0.10          1.66         2.60 o
 -34   2   1          0.04         -1.40         2.32 o
 -32   2   1         30.66         22.96         2.59 o
 -30   2   1         13.35         12.83         2.43 o
 -28   2   1       1479.09       1375.14        66.74 o
 -26   2   1       1275.46       1241.17       148.49 o
 -24   2   1        606.89        620.35        63.71 o
 -22   2   1        187.38        160.99        14.55 o
 -20   2   1        955.05        945.40        43.95 o
 -18   2   1         35.95         48.86         4.16 o
 -16   2   1        242.16        202.24         7.89 o
 -14   2   1        701.10        603.07        32.27 o
 -12   2   1          2.54          5.47         4.02 o
 -10   2   1       2289.28       2608.18        96.56 o
  -8   2   1         73.57         53.54         4.59 o
  -6   2   1        139.19        129.98        14.14 o
  -4   2   1      32573.57      33553.38       489.27 o
  -2   2   1       3915.81       3273.73       193.23 o
   0   2   1      37513.62      35480.76       128.90 o
   2   2   1       1909.63       2033.11        98.28 o
   4   2   1         16.73         21.63         4.58 o
   6   2   1        342.14        382.36        12.01 o
   8   2   1        228.87        235.72         9.04 o
  10   2   1          9.01         12.41         4.02 o
  12   2   1        448.93        488.64        17.00 o
  14   2   1       1071.07       1046.23        71.36 o
  16   2   1        138.85        171.33         5.09 o
  18   2   1        454.91        431.95        22.45 o
  20   2   1        488.80        493.59        17.15 o
  22   2   1         86.40        102.69         3.99 o
  24   2   1          4.59          5.15         3.96 o
  26   2   1        135.78        127.83         4.99 o
  28   2   1         31.44         40.68         4.60 o
  30   2   1          0.08          3.30         4.38 o
  32   2   1         98.26         83.52         5.26 o
  34   2   1         22.68         17.28         4.66 o
  36   2   1          2.32          7.88         4.58 o
  38   2   1          0.08          1.31         4.65 o
  40   2   1          0.69          2.49         5.04 o
 -41   3   1          0.43          1.97         3.74 o
 -39   3   1         29.86         22.38         2.63 o
 -37   3   1         12.55         12.37         3.85 o
 -35   3   1         43.50         46.31         3.11 o
 -33   3   1         10.68         10.33         2.55 o
 -31   3   1          1.80          1.00         2.50 o
 -29   3   1        503.70        497.78        28.01 o
 -27   3   1        109.78        116.79        11.35 o
 -25   3   1        967.14        962.38        50.64 o
 -23   3   1         35.76         44.25         3.37 o
 -21   3   1        142.21        139.80         7.81 o
 -19   3   1        666.38        694.20        60.71 o
 -17   3   1        272.70        287.12        15.34 o
 -15   3   1        528.23        564.50        23.44 o
 -13   3   1        360.20        413.73        17.13 o
 -11   3   1        562.13        510.80        24.92 o
  -9   3   1       4080.60       4056.96       233.60 o
  -7   3   1          0.15         14.78         4.01 o
  -5   3   1         17.67         32.98         4.36 o
  -3   3   1      15771.03      12913.94       588.00 o
  -1   3   1      10855.97       8274.47       278.83 o
   1   3   1        774.17        851.17        46.16 o
   3   3   1       1141.62        929.64        73.02 o
   5   3   1         50.21         39.40         4.43 o
   7   3   1        941.68        907.79        45.35 o
   9   3   1       1660.61       1572.75        70.69 o
  11   3   1          0.18          2.95         3.82 o
  13   3   1        111.70        133.81         4.53 o
  15   3   1         21.47         37.59         3.80 o
  17   3   1        637.30        736.67        20.72 o
  19   3   1        514.39        550.64        22.50 o
  21   3   1        426.82        479.00        20.19 o
  23   3   1         66.60         64.78         5.76 o
  25   3   1         48.42         42.31         4.35 o
  27   3   1          0.47          4.05         4.47 o
  29   3   1          1.91          1.93         3.86 o
  31   3   1         36.57         35.11         5.54 o
  33   3   1         17.48         22.96         4.70 o
  35   3   1          2.21          1.89         4.07 o
  37   3   1         12.92         19.24         4.96 o
  39   3   1          0.43         -0.75         5.04 o
 -38   4   1         11.95          9.86         3.13 o
 -36   4   1          1.48         -0.67         3.04 o
 -34   4   1         30.57         29.63         2.84 o
 -32   4   1         10.13          7.26         2.71 o
 -30   4   1         21.70         21.49         3.68 o
 -28   4   1        349.83        312.46        12.14 o
 -26   4   1        371.79        377.34        25.70 o
 -24   4   1        271.25        248.77        18.07 o
 -22   4   1         47.21         59.34         4.79 o
 -20   4   1        159.74        174.15        10.04 o
 -18   4   1        467.81        511.49        39.53 o
 -16   4   1        468.40        428.69        20.63 o
 -14   4   1        110.31         86.46         3.84 o
 -12   4   1       1087.58       1141.39        69.76 o
 -10   4   1       2782.85       2513.18       287.30 o
  -8   4   1        136.68        115.19         7.68 o
  -6   4   1         10.59         17.85         3.98 o
  -4   4   1       3646.36       3142.26       278.10 o
  -2   4   1       1153.69       1026.57       100.54 o
   0   4   1       5617.84       4929.53       327.48 o
   2   4   1          3.86         10.86         3.62 o
   4   4   1        225.20        215.70        18.67 o
   6   4   1       1208.77       1022.41        71.18 o
   8   4   1         10.64         17.79         3.91 o
  10   4   1         78.95         78.17         3.98 o
  12   4   1         44.07         38.56         3.63 o
  14   4   1         18.40         15.93         3.51 o
  16   4   1        392.14        402.55        35.36 o
  18   4   1          8.92          6.48         3.18 o
  20   4   1        136.75        140.17         7.06 o
  22   4   1         36.19         49.03         4.33 o
  24   4   1         41.12         44.74         4.52 o
  26   4   1        186.10        195.00         7.21 o
  28   4   1         19.20         21.19         4.96 o
  30   4   1         29.92         34.25         5.06 o
  32   4   1          8.34          9.62         3.86 o
  34   4   1          7.00          6.05         4.15 o
  36   4   1         10.64          7.20         3.94 o
  38   4   1          1.88          8.38         5.20 o
 -37   5   1         13.87         11.78         3.52 o
 -35   5   1         48.58         43.19         3.46 o
 -33   5   1          0.03          2.94         2.62 o
 -31   5   1          0.65          3.27         2.60 o
 -29   5   1        142.33        137.06         9.58 o
 -27   5   1          4.48          3.97         3.25 o
 -25   5   1        114.03         99.61         6.52 o
 -23   5   1          2.96         -0.98         4.14 o
 -21   5   1         47.25         44.48         4.35 o
 -19   5   1        756.11        808.19        71.77 o
 -17   5   1         14.67         20.76         4.32 o
 -15   5   1          1.95          0.85         3.19 o
 -13   5   1         32.52         41.92         4.89 o
 -11   5   1          6.49         12.24         3.62 o
  -9   5   1       2446.97       2550.86        98.09 o
  -7   5   1        172.28        173.94        19.55 o
  -5   5   1        220.27        228.74        12.06 o
  -3   5   1       2387.91       2124.67       158.10 o
  -1   5   1       2147.50       1815.89       124.60 o
   1   5   1        110.09         84.72         6.79 o
   3   5   1        450.01        438.99        15.99 o
   5   5   1        382.11        361.64        29.47 o
   7   5   1        496.84        492.22        27.36 o
   9   5   1        945.54        944.87        22.38 o
  11   5   1          0.00          4.69         3.17 o
  13   5   1         43.58         43.53         3.69 o
  15   5   1          0.28          4.72         3.22 o
  17   5   1         14.86         19.75         3.25 o
  19   5   1          2.30         10.50         3.27 o
  21   5   1         10.40         16.39         3.80 o
  23   5   1         68.66         86.87         4.85 o
  25   5   1          2.82          3.42         5.19 o
  27   5   1         76.83         81.97         5.84 o
  29   5   1         51.68         56.96         4.97 o
  31   5   1          6.95          6.72         3.22 o
  33   5   1          5.29          7.42         3.20 o
  35   5   1          1.34          2.78         3.88 o
 -34   6   1         51.86         46.46         5.89 o
 -32   6   1          0.57          0.51         3.64 o
 -30   6   1          0.00         -0.30         3.38 o
 -28   6   1         11.86          7.95         4.16 o
 -26   6   1          0.45          1.92         3.63 o
 -24   6   1          4.36          7.94         4.05 o
 -22   6   1         24.88         23.62         4.30 o
 -20   6   1          1.07          4.13         5.30 o
 -18   6   1        165.81        148.91        15.28 o
 -16   6   1        423.87        318.99        29.20 o
 -14   6   1        231.62        195.65        20.02 o
 -12   6   1        434.57        467.85        23.70 o
 -10   6   1        329.45        304.34        28.70 o
  -8   6   1          1.81          5.18         4.04 o
  -6   6   1         86.95         77.43         8.73 o
  -4   6   1        412.00        390.08        30.77 o
  -2   6   1        423.77        354.62        23.00 o
   0   6   1        172.80        143.23        11.63 o
   2   6   1        860.84        717.69        51.12 o
   4   6   1        674.90        661.46        47.91 o
   6   6   1        483.12        501.28        25.68 o
   8   6   1         62.16         69.60         3.57 o
  10   6   1        246.66        255.78         6.96 o
  12   6   1         45.03         52.82         3.48 o
  14   6   1        127.72        136.93         4.24 o
  16   6   1        155.80        139.66         8.62 o
  18   6   1        174.05        169.42        10.22 o
  20   6   1        591.51        609.33        19.26 o
  22   6   1        543.41        580.35        14.92 o
  24   6   1        238.21        260.10        14.39 o
  26   6   1        809.90        812.32        45.17 o
  28   6   1        101.18         91.72         4.55 o
  30   6   1         23.25         21.05         4.24 o
  32   6   1          7.04          6.38         3.74 o
 -31   7   1          1.89          7.92         3.94 o
 -29   7   1          1.16          2.28         3.97 o
 -27   7   1          0.00          2.20         4.22 o
 -25   7   1          9.78         10.05         4.58 o
 -23   7   1          4.69          5.88         4.04 o
 -21   7   1          2.82          4.61         4.84 o
 -19   7   1         32.05         33.89         3.97 o
 -17   7   1         42.80         44.28         3.88 o
 -15   7   1         67.71         60.92        10.42 o
 -13   7   1        150.08        126.26        20.63 o
 -11   7   1        117.55        146.03         5.02 o
  -9   7   1        124.77        149.51         7.06 o
  -7   7   1         47.92         65.53         4.42 o
  -5   7   1          8.31          8.59         3.77 o
  -3   7   1         86.69         83.86         4.67 o
  -1   7   1         60.38         57.57         4.04 o
   1   7   1        119.02         99.56         6.86 o
   3   7   1          3.35          6.82         3.49 o
   5   7   1          6.63          5.33         3.51 o
   7   7   1         11.58         10.98         3.29 o
   9   7   1         41.02         41.63         3.27 o
  11   7   1          2.48          9.19         3.53 o
  13   7   1         36.07         33.05         3.29 o
  15   7   1         47.14         48.92         3.64 o
  17   7   1         86.50         83.78         3.83 o
  19   7   1         13.29         15.28         3.00 o
  21   7   1          1.50          3.31         2.98 o
  23   7   1         31.84         33.94         3.52 o
  25   7   1          0.98          3.57         3.89 o
  27   7   1          8.07         15.73         3.94 o
  29   7   1         29.19         28.67         6.89 o
 -26   8   1          0.91          7.26         5.29 o
 -24   8   1          6.06         11.91         5.53 o
 -22   8   1         24.43         36.10         5.50 o
 -20   8   1          1.30          6.10         3.42 o
 -18   8   1         30.21         27.82         4.41 o
 -16   8   1         55.12         53.26         4.08 o
 -14   8   1          0.99          2.66         3.82 o
 -12   8   1         53.24         54.15         4.54 o
 -10   8   1         45.02         47.16         4.91 o
  -8   8   1         13.65         17.16         4.45 o
  -6   8   1         64.29         84.24        10.51 o
  -4   8   1        152.34        199.07        13.18 o
  -2   8   1        147.88        201.43         5.72 o
   0   8   1        155.77        171.55        16.05 o
   2   8   1        345.35        285.71        25.84 o
   4   8   1        136.94        151.86        15.17 o
   6   8   1         83.94         85.43         3.87 o
   8   8   1         18.53         21.54         3.37 o
  10   8   1         79.46         77.35         5.08 o
  12   8   1          0.46          0.74         2.93 o
  14   8   1          1.08          1.92         3.15 o
  16   8   1         14.31         16.25         3.32 o
  18   8   1         52.11         46.99         3.90 o
  20   8   1         92.97         95.54         7.37 o
  22   8   1        315.22        317.84         6.05 o
  24   8   1        115.99        109.65         5.68 o
 -19   9   1         39.35         50.77         6.09 o
 -17   9   1          0.02         -0.55         3.76 o
 -15   9   1         36.95         44.57         5.01 o
 -13   9   1        127.42        127.74        11.78 o
 -11   9   1         33.17         36.66         4.80 o
  -9   9   1         37.95         50.36         4.79 o
  -7   9   1          1.74          4.33         3.54 o
  -5   9   1          0.24          4.49         4.16 o
  -3   9   1          5.26         10.40         4.34 o
  -1   9   1          6.30          5.75         5.05 o
   1   9   1         76.39         72.06         8.23 o
   3   9   1          2.49          4.31         4.60 o
   5   9   1          9.20         11.96         4.48 o
   7   9   1        100.12         89.78         5.87 o
   9   9   1         32.92         27.65         3.29 o
  11   9   1          0.15          1.05         3.54 o
  13   9   1          3.42          5.46         3.28 o
  15   9   1          6.38          3.50         3.57 o
  17   9   1          9.89          5.68         4.05 o
  19   9   1          0.67          3.38         3.65 o
  -8  10   1          0.20         -0.04         4.01 o
  -6  10   1          2.96          9.10         4.65 o
  -4  10   1         58.79         47.34         3.75 o
  -2  10   1          5.40         14.12         5.36 o
   0  10   1        157.83        163.29         9.24 o
   2  10   1          4.52          4.29         4.31 o
   4  10   1         38.03         48.70         7.45 o
   6  10   1         63.59         61.62         9.78 o
   8  10   1         21.50         32.66         6.96 o
 -42   0   2         66.70        108.64         5.46 o
 -40   0   2          9.50         14.80         4.01 o
 -38   0   2         26.26         30.25         4.13 o
 -36   0   2         14.13         14.56         3.40 o
 -34   0   2         13.41          9.22         4.13 o
 -32   0   2        402.67        342.62        10.33 o
 -30   0   2        296.42        243.24         9.39 o
 -28   0   2       7104.74       6219.32        35.67 o
 -26   0   2        348.29        402.70        10.79 o
 -24   0   2        443.24        423.47         9.85 o
 -22   0   2         38.64         33.57         5.46 o
 -20   0   2        435.83        470.42        11.53 o
 -18   0   2         17.98          7.85         7.75 o
 -16   0   2        340.38        296.13         9.62 o
 -14   0   2        469.07        533.01        32.68 o
 -12   0   2       6896.09       6417.50       337.32 o
 -10   0   2       7887.80       8558.27       170.76 o
  -8   0   2       3170.01       3114.26        20.69 o
  -6   0   2         14.53          5.21         6.51 o
  -4   0   2        380.13        341.08        12.26 o
  -2   0   2      15767.43      15800.17       450.36 o
   2   0   2       6704.22       6514.23        63.85 o
   4   0   2       5262.45       4930.82        29.19 o
   6   0   2         15.52         10.53         6.45 o
   8   0   2         55.13         62.28         6.74 o
  10   0   2          1.19          3.95         5.27 o
  12   0   2        159.87        181.43         9.18 o
  14   0   2        164.35        165.21         6.21 o
  16   0   2         71.77        112.75         4.30 o
  18   0   2        658.48        639.24        31.62 o
  20   0   2         86.72         96.86        10.45 o
  22   0   2        454.76        514.67        29.13 o
  24   0   2        300.01        304.44        15.46 o
  26   0   2         45.80         46.40         9.70 o
  28   0   2        648.11        629.75       103.36 o
  30   0   2        474.07        490.24       129.85 o
  32   0   2         99.16        101.54         7.60 o
  34   0   2          0.00         -1.28         5.85 o
  36   0   2         13.38         19.19         6.21 o
  38   0   2          4.07          8.26         6.61 o
  40   0   2         19.57         31.55         7.12 o
 -41   1   2          0.54          2.64         2.54 o
 -39   1   2          1.69          1.12         2.55 o
 -37   1   2          2.97          4.60         2.89 o
 -35   1   2         12.05         14.58         3.03 o
 -33   1   2         62.59         61.35         5.39 o
 -31   1   2         86.83         85.61         5.89 o
 -29   1   2         39.66         41.63        10.40 o
 -27   1   2        196.09        173.75         5.99 o
 -25   1   2        124.33        133.97        16.07 o
 -23   1   2        105.49        117.43        12.20 o
 -21   1   2         18.02         18.07         5.35 o
 -19   1   2          8.98          9.04         5.45 o
 -17   1   2        133.78        132.94         6.56 o
 -15   1   2        298.30        313.12        14.67 o
 -13   1   2       2040.16       2169.48        82.75 o
 -11   1   2        406.24        345.44         9.39 o
  -9   1   2       1319.51       1431.33        45.41 o
  -7   1   2          3.85         17.79         5.23 o
  -5   1   2         27.17         31.81         5.54 o
  -3   1   2       1624.09       1752.44        80.14 o
  -1   1   2         52.01         28.92         7.41 o
   1   1   2        188.26        229.91         5.97 o
   3   1   2       2062.48       1940.24        66.09 o
   5   1   2       1533.88       1488.87         9.89 o
   7   1   2        840.48        875.59        17.11 o
   9   1   2          5.25         21.46         5.04 o
  11   1   2        199.76        187.78         3.76 o
  13   1   2        733.73        829.52        18.39 o
  15   1   2        720.81        759.90        12.04 o
  17   1   2          1.77         18.81         9.39 o
  19   1   2         55.11         64.26         3.46 o
  21   1   2        105.69        101.28         3.22 o
  23   1   2          9.78         13.55         3.07 o
  25   1   2         55.22         60.79         4.18 o
  27   1   2         23.12         23.83         3.49 o
  29   1   2         32.55         33.08         3.71 o
  31   1   2        114.14        112.90         5.72 o
  33   1   2          5.91          7.55         3.85 o
  35   1   2          0.00         -0.22         4.24 o
  37   1   2          0.17          0.47         4.34 o
  39   1   2          0.34          5.72         4.61 o
 -40   2   2          0.01          0.63         2.59 o
 -38   2   2         12.14         11.63         2.97 o
 -36   2   2         13.48         11.00         2.90 o
 -34   2   2          5.56          7.31         2.83 o
 -32   2   2        184.61        189.36        11.61 o
 -30   2   2        180.98        166.14         5.54 o
 -28   2   2       2068.23       2157.04       137.99 o
 -26   2   2         72.84         63.29         3.55 o
 -24   2   2         24.25         23.10         5.04 o
 -22   2   2         12.92         16.93         4.98 o
 -20   2   2         84.29         81.30         5.05 o
 -18   2   2          1.23          3.35         4.60 o
 -16   2   2        692.13        690.32        23.92 o
 -14   2   2          6.41          0.39         2.90 o
 -12   2   2       7247.73       7504.46       167.48 o
 -10   2   2       5251.62       4804.84       214.81 o
  -8   2   2        149.17        106.37         5.14 o
  -6   2   2         31.82         66.90         4.94 o
  -4   2   2       5458.33       5469.58       242.37 o
  -2   2   2        170.06        127.77         7.57 o
   0   2   2       1241.32       1081.95        49.96 o
   2   2   2       1360.21       1371.45        75.47 o
   4   2   2        108.45        121.69         7.44 o
   6   2   2       1407.81       1526.72        48.99 o
   8   2   2         66.23         85.13         4.02 o
  10   2   2         74.19        128.23        12.37 o
  12   2   2       1116.45       1323.84        32.19 o
  14   2   2          0.00          2.92         3.01 o
  16   2   2        242.34        284.69         7.49 o
  18   2   2         18.23         19.41         4.32 o
  20   2   2          3.44          5.06         4.01 o
  22   2   2        129.88         97.35         6.48 o
  24   2   2          6.70         10.37         3.29 o
  26   2   2        124.01        148.99         4.71 o
  28   2   2        268.34        292.46        15.84 o
  30   2   2        348.72        361.44        22.14 o
  32   2   2         14.40          6.85         5.04 o
  34   2   2          3.48          9.10         4.97 o
  36   2   2          8.32         10.74         5.26 o
  38   2   2          2.82         11.10         4.43 o
 -39   3   2          4.20          5.73         2.52 o
 -37   3   2          0.48         -1.50         3.13 o
 -35   3   2          5.50          6.84         3.43 o
 -33   3   2         72.42         56.99         3.57 o
 -31   3   2        181.73        177.60         8.65 o
 -29   3   2         59.85         54.40         4.35 o
 -27   3   2        194.97        175.47        14.51 o
 -25   3   2        106.00        103.99         7.96 o
 -23   3   2          4.15          6.79         3.41 o
 -21   3   2          7.72          6.92         3.16 o
 -19   3   2         28.71         39.07         4.54 o
 -17   3   2          2.23          4.12         3.96 o
 -15   3   2          1.82          0.11         3.00 o
 -13   3   2        637.40        703.24        47.39 o
 -11   3   2         21.66         50.80         4.89 o
  -9   3   2       4637.62       5197.99       308.65 o
  -7   3   2         16.35         32.41         9.04 o
  -5   3   2          3.58         23.88         4.34 o
  -3   3   2       9252.96       8888.11       311.44 o
  -1   3   2         80.89         90.23         5.62 o
   1   3   2        284.43        244.74        12.60 o
   3   3   2       1683.50       1540.67        74.75 o
   5   3   2       3205.93       3232.77        77.84 o
   7   3   2        694.29        785.25        26.20 o
   9   3   2        108.54         92.15         5.00 o
  11   3   2         66.02         69.69         3.49 o
  13   3   2       1621.82       1677.06        26.72 o
  15   3   2        838.57        902.36        28.24 o
  17   3   2         66.11         85.38         4.94 o
  19   3   2          0.69          6.39         3.54 o
  21   3   2        978.70       1000.08        25.85 o
  23   3   2         26.83         33.59         4.54 o
  25   3   2        151.39        166.20         5.60 o
  27   3   2        134.99        147.24         7.32 o
  29   3   2         23.57         24.42         3.70 o
  31   3   2        141.37        132.86         5.95 o
  33   3   2          3.21          7.69         4.35 o
  35   3   2          1.24          1.35         5.13 o
  37   3   2          4.41          8.73         5.32 o
 -38   4   2          5.19          7.76         2.59 o
 -36   4   2          1.51          4.29         3.13 o
 -34   4   2         54.25         51.32         3.76 o
 -32   4   2          3.44          3.51         3.17 o
 -30   4   2          2.17          3.42         3.50 o
 -28   4   2          9.63          9.26         3.50 o
 -26   4   2         29.38         43.92         4.29 o
 -24   4   2        480.47        509.60        34.58 o
 -22   4   2         31.16         24.01         3.44 o
 -20   4   2         32.52         31.42         3.91 o
 -18   4   2        225.31        188.87        12.98 o
 -16   4   2        153.78        164.33        12.23 o
 -14   4   2         58.89         48.72         4.82 o
 -12   4   2       1480.20       1404.75        83.35 o
 -10   4   2        630.29        559.75        45.23 o
  -8   4   2       1925.88       1958.38        26.31 o
  -6   4   2        190.18        212.08        25.14 o
  -4   4   2       7371.03       6382.07       437.67 o
  -2   4   2       2693.25       2546.20        72.93 o
   0   4   2       1753.79       1684.15        79.60 o
   2   4   2        201.92        219.09         6.26 o
   4   4   2        245.74        222.95        12.26 o
   6   4   2       1759.39       1771.99        67.84 o
   8   4   2          0.01          9.98         3.61 o
  10   4   2          4.57         13.70         3.58 o
  12   4   2        946.99        950.63        51.71 o
  14   4   2         15.17         20.69         3.64 o
  16   4   2        342.13        363.82        10.53 o
  18   4   2         64.18         56.56         3.29 o
  20   4   2         54.78         63.20         4.15 o
  22   4   2       1559.31       1733.81        58.27 o
  24   4   2        164.73        188.76         8.72 o
  26   4   2        174.66        173.29         9.91 o
  28   4   2         10.52         12.97         4.12 o
  30   4   2         84.76         93.97         9.18 o
  32   4   2          0.92         -2.46         4.64 o
  34   4   2          3.69          9.62         4.63 o
  36   4   2          3.60          2.72         5.51 o
 -35   5   2         39.20         36.42         3.92 o
 -33   5   2          0.71          3.93         3.82 o
 -31   5   2         26.10         20.91         3.71 o
 -29   5   2          8.00          2.29         3.90 o
 -27   5   2          0.36          0.94         3.20 o
 -25   5   2          8.26          6.74         3.97 o
 -23   5   2        247.35        248.90        18.05 o
 -21   5   2          0.28          0.69         4.52 o
 -19   5   2         80.66         92.45         7.63 o
 -17   5   2        191.96        172.26        14.57 o
 -15   5   2        159.99        154.97        32.36 o
 -13   5   2        176.74        160.92        35.32 o
 -11   5   2        138.80        132.41        10.07 o
  -9   5   2        250.67        261.11        22.16 o
  -7   5   2        137.59        137.63         7.38 o
  -5   5   2         48.65         59.54         4.03 o
  -3   5   2       4592.22       4595.59       112.48 o
  -1   5   2        118.52         95.53         7.91 o
   1   5   2         53.66         63.91         4.10 o
   3   5   2        168.65        202.53         6.62 o
   5   5   2        962.11       1052.38        44.99 o
   7   5   2         17.86         24.05         3.40 o
   9   5   2        193.89        186.61         7.19 o
  11   5   2          0.67          1.70         3.40 o
  13   5   2        249.47        233.70        13.54 o
  15   5   2          2.46          6.84         3.65 o
  17   5   2        107.89        105.56         6.57 o
  19   5   2        231.81        237.84         6.09 o
  21   5   2       1343.79       1341.35        64.60 o
  23   5   2          0.11          8.40         3.66 o
  25   5   2         24.58         26.69         4.23 o
  27   5   2         50.49         48.20         3.99 o
  29   5   2          9.79         14.16         3.87 o
  31   5   2          9.44         11.26         4.97 o
  33   5   2          1.68          5.16         5.74 o
 -34   6   2         17.27         15.31         4.44 o
 -32   6   2          0.28          0.90         4.68 o
 -30   6   2          3.23          3.77         4.83 o
 -28   6   2          3.22          2.13         3.91 o
 -26   6   2         15.29         26.29         5.41 o
 -24   6   2        167.94        168.70         9.48 o
 -22   6   2         14.67         14.89         6.52 o
 -20   6   2         40.33         34.88         5.12 o
 -18   6   2        135.28        171.46         9.19 o
 -16   6   2          7.75          7.46         3.62 o
 -14   6   2         15.29         12.47         3.44 o
 -12   6   2          8.48          5.95         2.80 o
 -10   6   2          0.36          0.22         2.79 o
  -8   6   2         83.43         82.87         7.65 o
  -6   6   2        291.54        312.75        38.37 o
  -4   6   2       1109.30       1076.89        48.50 o
  -2   6   2        169.64        168.84         7.62 o
   0   6   2         90.07         64.68         6.84 o
   2   6   2          0.34          1.33         3.08 o
   4   6   2         31.54         30.44         3.12 o
   6   6   2        166.60        155.71         9.48 o
   8   6   2         27.55         29.74         3.81 o
  10   6   2         10.31          9.57         3.68 o
  12   6   2         45.48         56.87         3.97 o
  14   6   2         16.36         18.83         3.74 o
  16   6   2         73.63         70.79         4.05 o
  18   6   2         26.98         26.75         3.32 o
  20   6   2         26.47         34.41         4.07 o
  22   6   2        468.70        441.55        31.73 o
  24   6   2        160.44        166.07         7.24 o
  26   6   2          5.04          9.74         4.34 o
  28   6   2          0.92          7.70         4.15 o
  30   6   2          2.44          3.49         4.57 o
  32   6   2          0.46          8.62        11.16 o
 -29   7   2          3.14          0.71         5.21 o
 -27   7   2          6.39          7.06         7.75 o
 -25   7   2         28.73         16.45         6.21 o
 -23   7   2        190.38        166.80        21.70 o
 -21   7   2          0.97          1.20         4.61 o
 -19   7   2        151.91        165.46         6.06 o
 -17   7   2         47.54         47.70         6.34 o
 -15   7   2         88.12         87.73         7.92 o
 -13   7   2        128.32        118.73        15.62 o
 -11   7   2          3.85          6.45         3.32 o
  -9   7   2        136.19        153.31         5.96 o
  -7   7   2        355.29        408.76        13.28 o
  -5   7   2        128.47        131.05        20.31 o
  -3   7   2        718.28        774.43        33.53 o
  -1   7   2         15.27         21.84         3.18 o
   1   7   2        227.01        227.09        20.95 o
   3   7   2        113.94        113.76         8.06 o
   5   7   2        285.33        322.10        17.47 o
   7   7   2        240.47        253.84        13.76 o
   9   7   2        266.80        274.08        14.81 o
  11   7   2         43.98         40.58         4.19 o
  13   7   2         47.34         54.01         3.64 o
  15   7   2          0.98          7.26         3.17 o
  17   7   2          3.84          5.62         3.39 o
  19   7   2        156.22        150.31        10.63 o
  21   7   2        517.39        510.33        31.39 o
  23   7   2          0.69          0.27         3.36 o
  25   7   2         11.70          6.03         3.04 o
  27   7   2          0.60         -1.35         3.80 o
 -24   8   2         30.48         28.39         4.89 o
 -22   8   2         13.60         20.24         4.95 o
 -20   8   2          0.46          1.94         4.78 o
 -18   8   2          7.96          5.82         3.85 o
 -16   8   2          2.41          7.89         4.03 o
 -14   8   2         45.41         37.53         3.87 o
 -12   8   2         28.72         29.79         3.62 o
 -10   8   2         11.85         10.50         4.36 o
  -8   8   2         44.08         56.94         4.53 o
  -6   8   2         17.49         28.92         4.11 o
  -4   8   2         56.01         51.78         7.75 o
  -2   8   2        104.12        128.92        13.11 o
   0   8   2        259.60        307.21        12.53 o
   2   8   2         67.04         68.84         9.50 o
   4   8   2          5.02          5.17         3.42 o
   6   8   2          2.91          9.67         3.32 o
   8   8   2        108.93        120.76         7.63 o
  10   8   2         87.39         80.67         5.07 o
  12   8   2          6.74          8.79         3.22 o
  14   8   2          0.39          0.45         3.36 o
  16   8   2          7.63         11.64         3.21 o
  18   8   2        104.70         97.39         6.87 o
  20   8   2         46.11         39.77         4.52 o
  22   8   2         27.34         22.42         3.64 o
 -19   9   2         36.78         42.28        10.70 o
 -17   9   2          3.38          5.27         4.59 o
 -15   9   2          5.38          4.35         3.71 o
 -13   9   2          8.18          2.53         3.54 o
 -11   9   2         10.96         11.68         4.04 o
  -9   9   2         16.27         12.23         3.53 o
  -7   9   2         68.67         89.81         4.93 o
  -5   9   2         13.26         18.52         4.11 o
  -3   9   2        266.28        296.93        29.66 o
  -1   9   2         58.80         76.62        10.34 o
   1   9   2         62.76         52.93         4.57 o
   3   9   2         99.72         80.07         9.83 o
   5   9   2         34.07         30.54         3.57 o
   7   9   2          0.33          1.88         4.13 o
   9   9   2          5.37          7.36         3.97 o
  11   9   2          0.00          0.22         3.50 o
  13   9   2         13.74         17.30         3.85 o
  15   9   2         24.53         20.81         3.72 o
  17   9   2          5.46          1.29         7.66 o
  -2  10   2         51.80         49.20         8.52 o
   0  10   2        111.67         83.82         8.15 o
 -41   1   3          0.85          6.08         3.64 o
 -39   1   3          0.04          3.71         3.53 o
 -37   1   3         15.95         21.14         3.73 o
 -35   1   3          1.55          4.96         3.73 o
 -33   1   3        703.26        799.18        11.28 o
 -31   1   3        117.98        115.06         6.24 o
 -29   1   3        170.37        190.57        24.37 o
 -27   1   3        479.21        508.20        58.48 o
 -25   1   3         21.88         26.89         4.84 o
 -23   1   3         10.20          7.79         5.63 o
 -21   1   3        223.09        217.71         6.88 o
 -19   1   3         15.30         18.48         4.26 o
 -17   1   3        526.90        568.03         6.02 o
 -15   1   3         99.12        100.10         4.17 o
 -13   1   3       7426.66       8264.96       300.86 o
 -11   1   3        268.54        312.73        19.44 o
  -9   1   3       1112.90       1169.49        19.42 o
  -7   1   3        455.90        449.82        10.78 o
  -5   1   3       1633.32       1612.19        64.49 o
  -3   1   3        449.36        498.01        16.96 o
  -1   1   3        657.50        653.91        22.02 o
   1   1   3        473.30        560.34        14.58 o
   3   1   3      14532.07      15968.60       119.13 o
   5   1   3       5128.27       4916.44       179.18 o
   7   1   3        182.52        118.49         4.95 o
   9   1   3       1981.22       2064.91        22.68 o
  11   1   3        291.87        291.75         4.75 o
  13   1   3        916.88        871.65        33.23 o
  15   1   3          8.71          7.25         3.56 o
  17   1   3        139.18        110.75         3.54 o
  19   1   3        890.68        872.91        18.82 o
  21   1   3       2655.06       2615.44        58.21 o
  23   1   3         44.54         42.64         3.44 o
  25   1   3         51.05         51.33         2.96 o
  27   1   3          7.60          7.58         2.79 o
  29   1   3          3.44          0.10         3.28 o
  31   1   3          0.10          3.80         3.09 o
  33   1   3          0.03         -0.78         3.81 o
  35   1   3          6.12          8.52         4.44 o
  37   1   3         17.19         18.33         4.97 o
 -40   2   3          0.67          4.34         3.47 o
 -38   2   3         39.60         51.98         4.18 o
 -36   2   3          4.21          5.30         3.12 o
 -34   2   3         27.48         29.05         3.50 o
 -32   2   3        299.57        316.88         9.12 o
 -30   2   3         89.90         84.46         6.14 o
 -28   2   3       1782.56       1518.93       128.35 o
 -26   2   3        245.65        244.18        50.93 o
 -24   2   3        188.83        158.66        12.25 o
 -22   2   3        143.10        142.93         8.96 o
 -20   2   3         36.67         31.24         4.05 o
 -18   2   3        141.78        138.11         4.80 o
 -16   2   3        216.28        214.81         5.45 o
 -14   2   3        329.59        300.47         9.65 o
 -12   2   3        394.63        344.28         7.98 o
 -10   2   3         95.35        101.29         4.33 o
  -8   2   3         63.74         46.65         4.17 o
  -6   2   3       1162.58       1121.29        52.74 o
  -4   2   3       1458.50       1423.70        38.01 o
  -2   2   3        253.80        251.21        11.40 o
   0   2   3        226.59        195.33         4.96 o
   2   2   3        742.18        847.16        51.72 o
   4   2   3        373.75        351.72        13.65 o
   6   2   3         89.61         89.97         4.16 o
   8   2   3         62.52         81.08         4.02 o
  10   2   3         16.94         20.75         3.64 o
  12   2   3          0.85          3.75         3.42 o
  14   2   3         95.87         87.82         3.22 o
  16   2   3          6.53         11.07         2.90 o
  18   2   3       2552.30       2443.22        54.03 o
  20   2   3        421.19        438.96        16.82 o
  22   2   3        864.69        855.77        23.65 o
  24   2   3         56.69         54.74         3.14 o
  26   2   3         56.55         62.15         3.47 o
  28   2   3         48.52         47.68         3.84 o
  30   2   3          7.03         13.10         3.28 o
  32   2   3         34.13         35.01         3.95 o
  34   2   3          1.99          7.75         4.45 o
  36   2   3          1.44         11.51         4.92 o
 -39   3   3         50.33         49.33         4.52 o
 -37   3   3         70.15         75.26         3.74 o
 -35   3   3         37.76         45.59         3.56 o
 -33   3   3        106.44         92.01         4.07 o
 -31   3   3         65.34         77.43         5.29 o
 -29   3   3        133.81        135.49         4.86 o
 -27   3   3         63.86         55.03         7.19 o
 -25   3   3         57.45         57.89         5.85 o
 -23   3   3         19.22         13.20         4.14 o
 -21   3   3          0.00         -0.86         3.79 o
 -19   3   3         49.30         47.71         3.23 o
 -17   3   3         24.46         18.73         3.00 o
 -15   3   3          5.23         21.83         3.08 o
 -13   3   3        166.93        187.72        10.69 o
 -11   3   3        222.85        198.12        10.51 o
  -9   3   3         89.69         83.75         5.82 o
  -7   3   3        783.01        614.80        43.45 o
  -5   3   3        617.36        556.12        16.64 o
  -3   3   3       1613.15       1462.15        53.91 o
  -1   3   3       1090.95       1049.65        57.84 o
   1   3   3        643.01        606.60        31.05 o
   3   3   3         43.87         99.97         6.44 o
   5   3   3        213.62        235.41         9.87 o
   7   3   3          3.95          4.68         3.46 o
   9   3   3        714.52        732.86        24.19 o
  11   3   3        276.76        282.50        13.03 o
  13   3   3          0.21          3.89         3.25 o
  15   3   3         66.47         81.15         3.15 o
  17   3   3         19.20         16.74         3.21 o
  19   3   3        658.28        693.74        12.05 o
  21   3   3        828.37        904.73        28.84 o
  23   3   3         71.13         69.10         4.82 o
  25   3   3         25.81         17.59         3.82 o
  27   3   3        210.72        191.87         5.37 o
  29   3   3          5.47          9.21         4.01 o
  31   3   3         32.88         34.08         4.49 o
  33   3   3          0.66          3.68         3.78 o
  35   3   3          5.63          5.99         4.89 o
 -36   4   3          0.59          1.06         3.59 o
 -34   4   3          1.09          7.07         3.78 o
 -32   4   3        182.58        196.45        11.54 o
 -30   4   3         20.89         21.51         3.50 o
 -28   4   3        507.54        454.87        39.00 o
 -26   4   3        130.98         97.01         8.67 o
 -24   4   3        135.19        111.94         6.95 o
 -22   4   3          7.21          3.21         4.84 o
 -20   4   3          6.64         12.58         3.68 o
 -18   4   3         26.18         19.06         3.76 o
 -16   4   3          1.35          3.01         3.46 o
 -14   4   3         47.78         48.95         3.86 o
 -12   4   3       1048.26        967.82        59.44 o
 -10   4   3        734.59        708.60        28.59 o
  -8   4   3       1500.60       1400.62       117.70 o
  -6   4   3          0.22          6.84         3.26 o
  -4   4   3         53.65         52.43         5.58 o
  -2   4   3        369.15        363.04        12.06 o
   0   4   3          1.11          3.44         3.35 o
   2   4   3        395.02        398.38        18.50 o
   4   4   3          7.38          7.13         3.05 o
   6   4   3          0.24          1.33         3.20 o
   8   4   3        142.30        148.80         9.21 o
  10   4   3         27.72         22.07         3.08 o
  12   4   3        217.98        249.52        12.00 o
  14   4   3        125.92        119.73         3.79 o
  16   4   3         32.41         31.99         3.68 o
  18   4   3        643.96        626.76        25.49 o
  20   4   3         87.34         98.23         4.38 o
  22   4   3        454.55        504.22        21.45 o
  24   4   3          1.25          1.25         4.05 o
  26   4   3          2.76          4.07         3.76 o
  28   4   3         91.99         83.41         7.91 o
  30   4   3         19.72         19.17         4.59 o
  32   4   3          0.00          0.16         4.26 o
  34   4   3          7.09         11.74         3.69 o
 -35   5   3         70.81         55.29         5.15 o
 -33   5   3         10.13         10.43         3.91 o
 -31   5   3          5.96          9.68         3.37 o
 -29   5   3         11.19          7.65         4.38 o
 -27   5   3          9.40         12.08         4.22 o
 -25   5   3          0.50          3.10         4.42 o
 -23   5   3          2.88         -0.34         3.49 o
 -21   5   3         58.96         57.34         5.70 o
 -19   5   3        235.01        178.38        10.96 o
 -17   5   3         44.56         55.11         5.52 o
 -15   5   3         42.21         45.97         4.19 o
 -13   5   3          1.92          6.54         4.63 o
 -11   5   3         56.54         44.72         6.69 o
  -9   5   3        231.50        168.35        18.44 o
  -7   5   3        314.60        321.05        26.84 o
  -5   5   3         18.34         24.81         3.36 o
  -3   5   3        428.27        411.48        23.24 o
  -1   5   3        352.77        337.51        16.63 o
   1   5   3         44.30         44.93         3.30 o
   3   5   3        349.63        340.98        11.67 o
   5   5   3         10.21          7.36         3.74 o
   7   5   3          0.17          1.62         3.51 o
   9   5   3        279.45        319.99         5.89 o
  11   5   3        158.65        172.75         8.89 o
  13   5   3         80.54         76.42         4.70 o
  15   5   3          9.34         14.96         3.71 o
  17   5   3         11.65         14.35         3.34 o
  19   5   3         66.58         67.04         3.85 o
  21   5   3         26.46         27.77         3.63 o
  23   5   3         31.92         29.40         3.42 o
  25   5   3        103.85         98.19         7.07 o
  27   5   3        326.98        300.72        37.34 o
  29   5   3          0.99          3.42         4.49 o
  31   5   3         10.02         10.99         3.96 o
 -32   6   3          2.36          6.57         5.29 o
 -30   6   3          1.49          2.43         4.55 o
 -28   6   3          2.35          2.92         4.45 o
 -26   6   3         52.13         51.07         6.59 o
 -24   6   3        127.31        134.90         9.24 o
 -22   6   3        155.74        148.17        26.94 o
 -20   6   3          0.04         -1.72         6.63 o
 -18   6   3         36.34         38.17         6.84 o
 -16   6   3         55.84         56.60         4.00 o
 -14   6   3        181.91        196.57         5.19 o
 -12   6   3        238.63        252.97        19.38 o
 -10   6   3        370.36        369.53        19.64 o
  -8   6   3       1847.50       1984.95        39.76 o
  -6   6   3       1444.19       1516.67        80.75 o
  -4   6   3       2717.00       2436.45       130.14 o
  -2   6   3        730.09        739.98        38.10 o
   0   6   3         32.64         60.42         4.86 o
   2   6   3          8.80          9.96         3.64 o
   4   6   3          2.60          1.59         4.19 o
   6   6   3         16.34         23.47         4.53 o
   8   6   3        315.29        346.96        21.30 o
  10   6   3         57.66         61.33         4.04 o
  12   6   3        234.06        254.73        16.13 o
  14   6   3         67.42         65.69         6.57 o
  16   6   3         57.64         65.48         4.85 o
  18   6   3          3.74          5.76         3.47 o
  20   6   3          0.77          4.12         3.77 o
  22   6   3          6.91          9.92         3.71 o
  24   6   3         22.06         29.04         3.96 o
  26   6   3         43.93         37.74         5.18 o
  28   6   3         52.94         55.46         7.42 o
 -27   7   3          6.23          7.60         7.20 o
 -25   7   3          0.36          5.30         7.28 o
 -23   7   3          8.22          2.94         4.59 o
 -21   7   3         18.44         21.12         5.12 o
 -19   7   3          4.71         10.53         5.04 o
 -17   7   3          0.31          5.99         4.36 o
 -15   7   3         24.50         22.50         3.65 o
 -13   7   3         86.75         90.92         6.38 o
 -11   7   3        200.85        217.36        13.07 o
  -9   7   3        100.71         97.78         7.57 o
  -7   7   3          4.90          2.64         3.29 o
  -5   7   3         55.02         58.57         3.62 o
  -3   7   3         18.76         19.78         3.41 o
  -1   7   3          9.72          8.27         3.74 o
   1   7   3         48.81         51.62         4.68 o
   3   7   3          0.05          2.39         3.33 o
   5   7   3          0.03          2.75         4.15 o
   7   7   3          6.97          5.80         3.48 o
   9   7   3          5.30         10.05         4.46 o
  11   7   3          1.93          4.35         3.60 o
  13   7   3          5.16          8.35         3.86 o
  15   7   3          3.21          4.46         3.87 o
  17   7   3          4.19          6.46         3.52 o
  19   7   3          1.38          3.36         3.45 o
  21   7   3          1.13          5.32         3.39 o
  23   7   3          0.59          6.62         3.67 o
  25   7   3         16.20         15.35         3.87 o
 -22   8   3         51.60         22.59         5.58 o
 -20   8   3          2.22          3.54         5.35 o
 -18   8   3         15.74         16.41         4.55 o
 -16   8   3          3.01         11.74         5.23 o
 -14   8   3         12.97         17.82         5.31 o
 -12   8   3         23.73         26.68         3.87 o
 -10   8   3         89.62         77.96         8.43 o
  -8   8   3        339.61        311.28        24.09 o
  -6   8   3        732.97        702.31        63.02 o
  -4   8   3       1283.63       1265.29       100.97 o
  -2   8   3         78.13         73.45         4.77 o
   0   8   3         10.84         15.02         3.80 o
   2   8   3         16.84         15.17         4.16 o
   4   8   3         32.51         37.35         4.30 o
   6   8   3         36.37         44.71         4.16 o
   8   8   3         80.62         92.28         9.18 o
  10   8   3          3.82          7.62         3.98 o
  12   8   3         74.70         65.21         4.03 o
  14   8   3         14.60         19.26         3.63 o
  16   8   3         42.44         35.93         4.05 o
  18   8   3          4.35          7.23         3.34 o
  20   8   3          0.20         -1.20         3.39 o
 -15   9   3          0.96         -0.31         5.40 o
 -13   9   3         35.84         27.58         5.86 o
 -11   9   3         52.35         45.78         5.80 o
  -9   9   3          2.15          7.04         4.58 o
  -7   9   3          0.01          1.91         3.29 o
  -5   9   3         27.68         27.71         3.96 o
  -3   9   3          0.18          3.82         3.84 o
  -1   9   3          0.39          3.21         3.81 o
   1   9   3         29.11         29.17         4.07 o
   3   9   3         13.91         20.00         5.76 o
   5   9   3          0.75          5.72         4.15 o
   7   9   3         15.21         14.18         4.24 o
   9   9   3         31.59         32.44         4.01 o
  11   9   3         46.83         45.84         4.70 o
 -38   0   4         77.77         74.60         9.86 o
 -36   0   4          0.02          2.74         5.65 o
 -34   0   4         45.20         43.22         8.59 o
 -32   0   4         26.56         23.10         8.60 o
 -30   0   4          5.02          8.70         8.96 o
 -28   0   4        474.99        472.75        13.65 o
 -26   0   4        289.71        307.01        10.00 o
 -24   0   4        207.59        197.87        10.91 o
 -22   0   4         14.75         19.57         4.95 o
 -20   0   4          0.12          8.83         5.29 o
 -18   0   4         55.89         80.16         5.25 o
 -16   0   4        498.45        606.96        53.60 o
 -14   0   4         50.60         53.49         4.94 o
 -12   0   4        150.24        131.52         6.98 o
 -10   0   4          0.15          3.88         6.51 o
  -8   0   4        202.00        199.32         7.44 o
  -6   0   4         58.86         64.36         7.51 o
  -4   0   4          1.54         20.19         5.56 o
  -2   0   4       2754.49       3028.17       124.53 o
   0   0   4         35.84         94.46         8.60 o
   2   0   4       1147.39       1409.84        14.01 o
   4   0   4       2671.00       2932.31        96.11 o
   6   0   4        120.55        143.45         6.90 o
   8   0   4        111.67        136.01         7.28 o
  10   0   4          1.39          8.74         4.67 o
  12   0   4        141.30        150.64         5.90 o
  14   0   4         73.63         79.26         5.15 o
  16   0   4         70.74         73.28         6.12 o
  18   0   4       9166.85       8688.21       540.43 o
  20   0   4         30.96         37.97         5.29 o
  22   0   4       1307.56       1202.23        60.91 o
  24   0   4         27.39         24.17         4.85 o
  26   0   4        418.81        410.03        15.76 o
  28   0   4         83.75         76.59         5.18 o
  30   0   4         68.24         65.05         4.43 o
  32   0   4          1.41          8.63         4.82 o
  34   0   4         56.99         70.44         9.22 o
 -37   1   4         39.89         45.04         6.78 o
 -35   1   4          3.34          8.85         4.83 o
 -33   1   4         44.98         48.62         5.43 o
 -31   1   4         15.05          9.48         5.89 o
 -29   1   4         28.94         32.58         8.39 o
 -27   1   4         58.61         67.66         6.61 o
 -25   1   4        193.78        226.19         7.89 o
 -23   1   4        260.01        242.91         5.17 o
 -21   1   4         26.79         29.47         3.32 o
 -19   1   4         39.87         40.73         3.75 o
 -17   1   4         48.43         69.08         4.70 o
 -15   1   4        317.13        332.56        17.91 o
 -13   1   4        910.25        996.31        27.87 o
 -11   1   4          4.94          3.88         3.44 o
  -9   1   4          0.05          3.34         4.03 o
  -7   1   4        410.75        383.47        16.49 o
  -5   1   4        170.17        144.53         7.29 o
  -3   1   4         10.90         11.55         3.76 o
  -1   1   4        754.70        716.00        16.85 o
   1   1   4         32.73         24.48         4.29 o
   3   1   4        412.45        445.12        12.82 o
   5   1   4         12.37         14.13         4.07 o
   7   1   4          4.80          8.19         3.66 o
   9   1   4          2.07          1.19         3.64 o
  11   1   4          7.13          6.61         3.22 o
  13   1   4         26.65         19.56         3.85 o
  15   1   4         21.28         20.81         3.81 o
  17   1   4         51.63         58.91         3.61 o
  19   1   4         72.09         71.82         4.22 o
  21   1   4         18.08         16.02         3.06 o
  23   1   4         43.35         38.67         3.62 o
  25   1   4          0.04          2.85         3.29 o
  27   1   4          3.98          6.07         2.69 o
  29   1   4         11.64          9.02         3.32 o
  31   1   4         11.91         11.21         2.87 o
  33   1   4          7.54         16.07         3.82 o
 -38   2   4         68.23         98.09         9.45 o
 -36   2   4         36.69         44.95         6.11 o
 -34   2   4         36.62         36.92        13.86 o
 -32   2   4         34.18         43.49         6.67 o
 -30   2   4         11.94         15.89         6.32 o
 -28   2   4         30.40         25.62         6.46 o
 -26   2   4        221.96        179.81        23.32 o
 -24   2   4         78.38         62.25         3.78 o
 -22   2   4          1.38          2.41         3.69 o
 -20   2   4         23.42         21.01         3.17 o
 -18   2   4         81.94         84.33         3.49 o
 -16   2   4        595.08        646.15        17.47 o
 -14   2   4        270.53        265.99         7.19 o
 -12   2   4        111.10         84.29         5.86 o
 -10   2   4        464.92        427.14        15.68 o
  -8   2   4        252.28        214.86         7.98 o
  -6   2   4        314.75        321.41        12.86 o
  -4   2   4        231.54        237.44         5.72 o
  -2   2   4        356.23        378.35        13.02 o
   0   2   4        125.45        126.68         7.04 o
   2   2   4       1292.68       1335.01        66.21 o
   4   2   4        169.28        180.66         6.58 o
   6   2   4         59.04         65.23         4.44 o
   8   2   4         16.99         22.78         4.14 o
  10   2   4         11.99         19.23         3.28 o
  12   2   4          0.99         -1.73         3.41 o
  14   2   4          0.10          1.88         3.48 o
  16   2   4         49.72         53.84         3.55 o
  18   2   4       3017.72       3026.40       195.41 o
  20   2   4          1.92          7.21         3.13 o
  22   2   4        285.85        286.18         5.84 o
  24   2   4         43.78         44.25         3.69 o
  26   2   4        157.98        159.68         3.76 o
  28   2   4          5.68          3.48         3.04 o
  30   2   4         50.40         56.49         4.63 o
  32   2   4          0.18          1.96         3.76 o
  34   2   4         60.62         73.98         6.92 o
 -35   3   4          7.24          9.94         6.04 o
 -33   3   4         99.80         88.95         7.20 o
 -31   3   4        130.52        131.52        10.72 o
 -29   3   4         14.59         15.89         4.06 o
 -27   3   4         34.61         33.82         5.20 o
 -25   3   4        256.79        235.39        18.73 o
 -23   3   4        588.68        493.93        28.25 o
 -21   3   4          9.66          8.82         3.31 o
 -19   3   4         57.76         54.35         3.46 o
 -17   3   4         74.49         88.29         6.98 o
 -15   3   4        657.44        615.17        37.76 o
 -13   3   4       1289.94       1168.21        34.87 o
 -11   3   4         17.78         29.15         3.21 o
  -9   3   4        141.66        156.56         6.67 o
  -7   3   4       2715.77       2539.41       168.06 o
  -5   3   4        554.16        516.16        37.31 o
  -3   3   4         31.87         42.33         3.86 o
  -1   3   4       1848.69       1573.34        76.60 o
   1   3   4        234.50        217.16        12.85 o
   3   3   4        310.24        356.28        18.70 o
   5   3   4         10.93          8.03         4.02 o
   7   3   4          1.39          6.53         3.51 o
   9   3   4         58.14         50.45         3.92 o
  11   3   4         35.27         24.21         3.65 o
  13   3   4         79.15         72.97         4.04 o
  15   3   4         55.64         51.43         5.97 o
  17   3   4         63.02         62.20         3.47 o
  19   3   4         45.68         40.57         3.52 o
  21   3   4          7.80          5.12         3.13 o
  23   3   4         37.20         31.31         3.23 o
  25   3   4          0.07         -2.14         3.70 o
  27   3   4          1.92          0.25         3.34 o
  29   3   4          0.85          4.18         3.99 o
  31   3   4          3.57          7.10         4.32 o
 -34   4   4          2.81          0.53         4.28 o
 -32   4   4        303.58        288.01        19.84 o
 -30   4   4         28.42         31.14         4.75 o
 -28   4   4         72.39         66.39         6.63 o
 -26   4   4        209.49        198.67        17.86 o
 -24   4   4         95.05         98.98         5.42 o
 -22   4   4          0.13          7.11         3.03 o
 -20   4   4        163.73        168.02        10.49 o
 -18   4   4        161.41        161.24        13.06 o
 -16   4   4        291.25        288.68        15.30 o
 -14   4   4        189.19        164.67         8.78 o
 -12   4   4          3.23         24.84         3.74 o
 -10   4   4        695.50        613.29        59.63 o
  -8   4   4       1251.36       1152.51        78.42 o
  -6   4   4       1570.38       1502.16        74.14 o
  -4   4   4        781.34        777.12        35.25 o
  -2   4   4        541.16        523.18        30.42 o
   0   4   4        251.57        255.70        13.81 o
   2   4   4        731.97        753.03        29.50 o
   4   4   4        291.19        303.84        24.63 o
   6   4   4        273.53        276.00        11.51 o
   8   4   4         22.47         26.32         3.66 o
  10   4   4         28.16         31.08         3.74 o
  12   4   4         98.52         82.06         3.70 o
  14   4   4         83.71         83.17         3.75 o
  16   4   4         63.28         69.27         3.67 o
  18   4   4         50.16         52.51         3.52 o
  20   4   4         51.66         57.30         3.18 o
  22   4   4         65.62         75.38         7.62 o
  24   4   4         15.88         15.54         3.88 o
  26   4   4          0.35         -0.01         4.27 o
  28   4   4         22.06         16.97         3.71 o
  30   4   4         10.05         13.57         3.99 o
 -31   5   4        148.97        126.74        11.36 o
 -29   5   4         13.19         13.11         4.14 o
 -27   5   4          7.93         10.21         4.51 o
 -25   5   4          2.61         -0.41         3.57 o
 -23   5   4        114.88         83.14         6.54 o
 -21   5   4          3.88          5.36         4.04 o
 -19   5   4          3.96          9.60         3.53 o
 -17   5   4          7.88         10.61         3.49 o
 -15   5   4         93.34        108.39         7.78 o
 -13   5   4         16.79         16.14         3.90 o
 -11   5   4          0.62          2.05         3.20 o
  -9   5   4         73.00         66.15         5.25 o
  -7   5   4       2624.07       2543.51       162.66 o
  -5   5   4        116.38        121.69         8.75 o
  -3   5   4          1.43          5.94         3.36 o
  -1   5   4        294.16        296.76        14.96 o
   1   5   4         96.34         88.86         6.03 o
   3   5   4          9.83         12.80         3.74 o
   5   5   4          3.22          1.78         3.53 o
   7   5   4          3.92          8.71         3.41 o
   9   5   4        559.18        541.07        31.11 o
  11   5   4        234.44        224.89        17.23 o
  13   5   4         16.61         13.56         3.18 o
  15   5   4          0.66          2.64         3.86 o
  17   5   4          2.97          1.63         3.91 o
  19   5   4         20.68         20.34         4.00 o
  21   5   4         10.95         13.78         3.77 o
  23   5   4         25.10         28.71         3.68 o
  25   5   4          2.45         -0.93         4.68 o
  27   5   4         20.45         13.77         4.71 o
 -28   6   4          4.27          3.75         4.70 o
 -26   6   4         29.59         24.79         5.73 o
 -24   6   4         43.89         36.74         5.72 o
 -22   6   4          2.53          7.96         5.87 o
 -20   6   4         27.35         29.93         3.77 o
 -18   6   4         27.12         23.71         4.35 o
 -16   6   4         20.14         12.26         3.09 o
 -14   6   4          2.26         -3.18         3.31 o
 -12   6   4          3.96          6.33         3.68 o
 -10   6   4          2.44          4.75         3.77 o
  -8   6   4         50.60         48.86         4.10 o
  -6   6   4        430.84        408.67        37.67 o
  -4   6   4        546.30        497.92        49.61 o
  -2   6   4         34.62         35.67         5.09 o
   0   6   4          9.01         10.45         3.78 o
   2   6   4         34.07         32.66         3.38 o
   4   6   4         10.40         10.98         4.34 o
   6   6   4         20.97         21.13         4.15 o
   8   6   4         39.39         49.37         5.64 o
  10   6   4          7.91         11.53         4.43 o
  12   6   4         40.42         43.74         4.62 o
  14   6   4         20.82         20.57         3.50 o
  16   6   4         38.96         39.46         3.84 o
  18   6   4          0.99          5.47         4.02 o
  20   6   4         43.31         34.62         6.10 o
  22   6   4         47.81         47.51         5.08 o
  24   6   4          0.12          5.26         3.50 o
 -25   7   4          0.65          5.43         7.48 o
 -23   7   4          6.71          3.78         5.07 o
 -21   7   4          0.69         -0.24         3.84 o
 -19   7   4          4.60          6.52         3.84 o
 -17   7   4          0.60         -1.61         3.50 o
 -15   7   4         11.41         17.89         4.02 o
 -13   7   4          1.75          5.89         3.23 o
 -11   7   4         94.10         94.97        13.37 o
  -9   7   4          0.07         15.60         3.80 o
  -7   7   4        793.15        605.90        57.16 o
  -5   7   4          8.74         23.29         4.37 o
  -3   7   4         94.55         85.75         4.56 o
  -1   7   4         19.70         20.81         3.85 o
   1   7   4          9.43          7.33         3.37 o
   3   7   4          4.68          7.20         4.09 o
   5   7   4          6.87          5.21         3.44 o
   7   7   4         27.49         34.40         4.23 o
   9   7   4        691.75        623.44        50.53 o
  11   7   4        230.08        285.05        34.28 o
  13   7   4         45.98         41.76         4.92 o
  15   7   4          5.04          1.91         3.83 o
  17   7   4         15.00         12.47         4.15 o
  19   7   4         15.44         15.24         4.22 o
  21   7   4         11.35          9.24         4.36 o
 -18   8   4         45.08         45.22         5.97 o
 -16   8   4          4.76         16.32         4.10 o
 -14   8   4          0.59         -1.05         3.55 o
 -12   8   4         35.00         38.93         4.61 o
 -10   8   4        128.91        122.41         8.74 o
  -8   8   4        143.00        122.52        17.69 o
  -6   8   4         29.08         22.41         4.43 o
  -4   8   4         24.63         40.54         4.37 o
  -2   8   4         91.76         98.66        10.17 o
   0   8   4         23.53         42.99         5.83 o
   2   8   4         16.92         19.54         4.21 o
   4   8   4         31.42         28.82         4.28 o
   6   8   4          0.02          0.44         3.75 o
   8   8   4         49.81         42.07         4.28 o
  10   8   4         15.69         19.25         4.64 o
  12   8   4         28.77         31.93         4.80 o
  14   8   4         26.52         33.72         4.91 o
  -1   9   4          0.48          0.75         8.52 o
 -35   1   5          5.34         12.82         6.74 o
 -33   1   5          3.06         10.01         6.98 o
 -31   1   5         11.47          8.88         6.61 o
 -29   1   5        104.30         85.62         7.57 o
 -27   1   5        162.64        155.72        11.22 o
 -25   1   5        178.60        143.95         9.74 o
 -23   1   5         92.74         83.22         4.72 o
 -21   1   5         35.11         37.22         3.27 o
 -19   1   5         11.77         12.16         3.25 o
 -17   1   5          0.11          3.39         4.04 o
 -15   1   5        488.23        469.16        17.31 o
 -13   1   5        715.71        768.21        18.27 o
 -11   1   5        985.11        950.06        39.97 o
  -9   1   5        180.63        182.86         5.69 o
  -7   1   5       3093.19       2935.57       108.93 o
  -5   1   5         36.46         34.12         4.50 o
  -3   1   5        200.45        196.67         8.74 o
  -1   1   5          0.90          1.59         4.27 o
   1   1   5          0.90          2.93         3.67 o
   3   1   5        179.92        196.13         6.23 o
   5   1   5        320.82        333.26         7.59 o
   7   1   5        168.98        184.71         4.74 o
   9   1   5        599.53        595.66         7.24 o
  11   1   5         67.05         83.45         3.86 o
  13   1   5        255.43        248.99        13.59 o
  15   1   5        680.25        664.19        27.76 o
  17   1   5        168.22        163.17        11.16 o
  19   1   5        335.42        298.97         7.10 o
  21   1   5          0.16         -2.31         3.25 o
  23   1   5         50.99         49.34         3.46 o
  25   1   5         57.79         57.85         3.61 o
  27   1   5         18.92         18.12         3.15 o
  29   1   5         12.71         14.70         3.45 o
 -34   2   5          6.25          9.63         5.59 o
 -32   2   5         34.97         47.56         6.18 o
 -30   2   5         47.14         44.44         9.40 o
 -28   2   5        221.94        290.22        40.28 o
 -26   2   5          6.10         19.23         4.39 o
 -24   2   5        260.73        276.86         5.55 o
 -22   2   5        212.17        213.33        13.41 o
 -20   2   5         98.42        100.15         5.21 o
 -18   2   5         69.48         75.15         5.02 o
 -16   2   5          8.88          9.25         3.42 o
 -14   2   5         47.08         47.61         3.64 o
 -12   2   5         69.47         78.47         3.86 o
 -10   2   5       1362.94       1234.72        58.63 o
  -8   2   5        604.51        579.35        21.44 o
  -6   2   5       2495.06       2458.56       126.38 o
  -4   2   5        135.87        140.82         4.53 o
  -2   2   5         51.91         62.40         3.48 o
   0   2   5        765.42        815.28        13.88 o
   2   2   5        127.35        127.42         7.34 o
   4   2   5          6.89         11.96         4.30 o
   6   2   5         38.85         34.76         3.89 o
   8   2   5        155.69        122.96         4.60 o
  10   2   5         12.57         12.95         3.56 o
  12   2   5         65.27         63.83         3.46 o
  14   2   5        363.08        381.21         8.85 o
  16   2   5        358.67        356.97        10.78 o
  18   2   5       1514.43       1526.32        17.67 o
  20   2   5          0.01          3.65         3.48 o
  22   2   5          5.90          7.52         3.14 o
  24   2   5          9.71          9.75         3.48 o
  26   2   5          4.02          6.49         3.30 o
  28   2   5          3.46          4.80         3.52 o
 -33   3   5          1.29         -2.90         4.85 o
 -31   3   5          0.02          5.55         4.66 o
 -29   3   5         50.46         41.62         6.78 o
 -27   3   5         97.28         89.46         4.29 o
 -25   3   5          4.14          2.78         3.68 o
 -23   3   5         15.39         14.00         3.85 o
 -21   3   5         37.34         28.28         4.45 o
 -19   3   5        100.60        114.59         4.52 o
 -17   3   5        295.27        320.32        15.78 o
 -15   3   5         13.46          7.93         3.66 o
 -13   3   5          3.52          6.09         3.17 o
 -11   3   5        475.52        449.18         5.66 o
  -9   3   5        375.77        360.52        13.80 o
  -7   3   5       2212.94       2040.41        49.03 o
  -5   3   5        124.62        109.52         4.09 o
  -3   3   5        131.52        132.58         3.85 o
  -1   3   5        107.58        117.38         4.17 o
   1   3   5        200.22        196.13         7.38 o
   3   3   5        353.90        360.68        16.74 o
   5   3   5         32.36         26.00         3.42 o
   7   3   5         11.60         15.16         3.55 o
   9   3   5        529.57        483.49        11.48 o
  11   3   5         45.76         45.17         3.99 o
  13   3   5          5.62          8.75         3.50 o
  15   3   5        348.93        366.17        11.81 o
  17   3   5        226.41        245.17         8.94 o
  19   3   5        119.98        111.15         4.82 o
  21   3   5          0.04          0.87         3.25 o
  23   3   5          2.89          6.05         3.65 o
  25   3   5         32.03         29.76         3.93 o
  27   3   5         43.55         40.15         3.57 o
 -30   4   5         10.88          9.97         4.89 o
 -28   4   5         31.87         21.18         4.93 o
 -26   4   5          1.04         -0.37         3.10 o
 -24   4   5         39.95         31.65         3.67 o
 -22   4   5         50.43         46.18         3.23 o
 -20   4   5        129.67        120.15         4.76 o
 -18   4   5         59.46         61.79         3.63 o
 -16   4   5        100.43        106.28         6.18 o
 -14   4   5          2.32          4.62         3.07 o
 -12   4   5         80.34         94.86         5.19 o
 -10   4   5        229.78        221.18         9.32 o
  -8   4   5        133.91        125.60         5.51 o
  -6   4   5       1136.26       1141.82        39.04 o
  -4   4   5         66.06         78.61         4.64 o
  -2   4   5          0.44          2.37         3.04 o
   0   4   5        527.85        520.61        39.20 o
   2   4   5        253.99        255.35        21.06 o
   4   4   5         28.24         39.08         3.96 o
   6   4   5        138.40        146.06         4.48 o
   8   4   5        164.30        152.97         7.83 o
  10   4   5         43.34         40.11         3.68 o
  12   4   5        100.78         94.36         4.13 o
  14   4   5         63.89         71.75         4.95 o
  16   4   5        215.56        211.64         8.72 o
  18   4   5        556.52        506.23        11.37 o
  20   4   5          2.92          7.64         3.04 o
  22   4   5          2.52          3.94         3.92 o
  24   4   5         33.68         31.59         4.46 o
  26   4   5          8.19         14.08         4.48 o
 -27   5   5          0.11          6.25         6.12 o
 -25   5   5          0.37          3.17         3.17 o
 -23   5   5          3.77          5.77         3.74 o
 -21   5   5          0.02          1.84         3.80 o
 -19   5   5        142.16        131.31         5.35 o
 -17   5   5        301.24        301.84        13.89 o
 -15   5   5          0.14          3.75         3.17 o
 -13   5   5          2.67          6.46         3.08 o
 -11   5   5        148.09        164.91         5.34 o
  -9   5   5         44.04         40.13         3.76 o
  -7   5   5        374.53        345.15        20.69 o
  -5   5   5         65.84         56.76         3.32 o
  -3   5   5         16.02         19.15         3.81 o
  -1   5   5        159.36        166.93         7.72 o
   1   5   5         76.32         74.15         4.06 o
   3   5   5        285.99        261.42        18.16 o
   5   5   5         68.46         69.03         3.98 o
   7   5   5         13.72         17.86         3.99 o
   9   5   5        299.43        269.31        15.86 o
  11   5   5         33.55         46.89         7.42 o
  13   5   5         11.82          9.28         3.71 o
  15   5   5         97.12        101.35         6.74 o
  17   5   5         77.36         76.27         4.35 o
  19   5   5         32.70         30.69         4.71 o
  21   5   5          3.96          3.04         4.51 o
  23   5   5          1.04          3.96         3.61 o
 -24   6   5          0.92          0.23         3.52 o
 -22   6   5          0.50          4.33         3.92 o
 -20   6   5         99.88         85.03         6.17 o
 -18   6   5         20.68         23.26         3.77 o
 -16   6   5        263.51        263.99        18.74 o
 -14   6   5          4.11          4.60         3.27 o
 -12   6   5          0.00          3.78         3.40 o
 -10   6   5         26.34         25.14         3.51 o
  -8   6   5          0.22          1.09         3.53 o
  -6   6   5         19.78         33.40         4.26 o
  -4   6   5         48.83         60.19         5.80 o
  -2   6   5          0.04          6.18         3.59 o
   0   6   5         20.65         16.50         3.41 o
   2   6   5         55.84         56.58         5.92 o
   4   6   5          5.76          6.78         3.56 o
   6   6   5         33.10         35.50         3.79 o
   8   6   5         17.24         14.95         3.60 o
  10   6   5         48.10         50.08         5.14 o
  12   6   5         68.18         63.89         5.38 o
  14   6   5         44.00         61.46         6.66 o
  16   6   5         20.75         28.96         4.94 o
  18   6   5          0.80          2.68         4.60 o
  20   6   5         10.59          8.09         7.41 o
 -19   7   5          0.07          4.22         4.02 o
 -17   7   5          0.90          2.28         4.27 o
 -15   7   5          0.84          3.90         3.73 o
 -13   7   5         19.52         26.86         4.47 o
 -11   7   5          0.01          1.16         4.35 o
  -9   7   5         10.23         16.35         5.24 o
  -7   7   5          1.82          5.45         3.56 o
  -5   7   5          2.36          1.15         3.57 o
  -3   7   5          2.15          9.18         4.30 o
  -1   7   5         26.34         31.49         4.37 o
   1   7   5         16.06         21.75         4.24 o
   3   7   5         10.69         13.82         4.03 o
   5   7   5         21.02         21.19         4.52 o
   7   7   5          6.06         12.35         4.22 o
   9   7   5          5.82          7.57         4.83 o
  11   7   5          0.73          0.44         4.51 o
  13   7   5          9.65         13.98         5.16 o
  -8   8   5          1.95          7.22         6.72 o
  -6   8   5         38.13         45.79         3.88 o
  -4   8   5         81.24        105.09         7.85 o
  -2   8   5         13.31         19.68         5.66 o
   0   8   5          0.50          4.23         4.16 o
   2   8   5          3.92          5.58         5.84 o
 -30   0   6        139.11        128.05         9.83 o
 -28   0   6          0.27          4.08         5.19 o
 -26   0   6        143.01        121.36        15.61 o
 -24   0   6        186.27        204.27        16.62 o
 -22   0   6         25.44         32.95         5.26 o
 -20   0   6          1.58         -1.34         5.92 o
 -18   0   6         35.51         38.23         6.42 o
 -16   0   6          3.79          2.26         6.35 o
 -14   0   6        673.05        774.77        10.48 o
 -12   0   6        290.45        341.94         8.60 o
 -10   0   6       7496.18       8322.57        26.49 o
  -8   0   6        429.48        461.73         9.37 o
  -6   0   6        835.06        772.22       106.34 o
  -4   0   6         90.33         97.18         6.51 o
  -2   0   6          9.84         12.42         5.51 o
   0   0   6          0.90         26.57         5.71 o
   2   0   6          0.93          7.28         4.68 o
   4   0   6        148.97        147.89        10.51 o
   6   0   6        248.13        240.00        24.61 o
   8   0   6        250.54        240.99         7.66 o
  10   0   6        197.22        177.40         7.26 o
  12   0   6         33.90         40.06         7.57 o
  14   0   6         21.29         15.20         4.12 o
  16   0   6        181.54        173.37         5.67 o
  18   0   6        255.74        252.33         6.78 o
  20   0   6          0.75          2.80         4.64 o
  22   0   6          0.22          1.78         5.46 o
  24   0   6         46.25         37.67         6.25 o
 -31   1   6          0.20          4.69         7.49 o
 -29   1   6          1.40          3.45         4.88 o
 -27   1   6         10.33          9.41         3.69 o
 -25   1   6         58.27         73.87         3.62 o
 -23   1   6         58.51         66.67         5.20 o
 -21   1   6         51.41         61.54         3.81 o
 -19   1   6         11.38         14.87         4.08 o
 -17   1   6          0.02          2.05         3.27 o
 -15   1   6        130.50        136.25         4.61 o
 -13   1   6        102.05        118.30         8.14 o
 -11   1   6          2.34          6.37         4.78 o
  -9   1   6         31.38         48.95         9.41 o
  -7   1   6          0.05         -1.22         4.04 o
  -5   1   6         18.48         20.59         4.01 o
  -3   1   6         80.42         79.03         4.33 o
  -1   1   6        160.92        142.99         5.24 o
   1   1   6         23.18         24.99         3.28 o
   3   1   6          0.04          2.79         3.77 o
   5   1   6         20.10         19.95         3.24 o
   7   1   6          0.02         -0.19         3.82 o
   9   1   6         99.25         86.31         4.15 o
  11   1   6          5.09          8.53         3.87 o
  13   1   6          6.36          6.40         3.47 o
  15   1   6         26.07         22.48         3.55 o
  17   1   6         33.83         28.55         3.42 o
  19   1   6         18.88         16.03         3.56 o
  21   1   6         74.88         63.76         4.38 o
  23   1   6         74.52         66.05         4.00 o
  25   1   6          6.06         -1.58         4.04 o
 -30   2   6         25.73         13.90         6.38 o
 -28   2   6          1.26          0.25         8.29 o
 -26   2   6         81.14         74.86         3.77 o
 -24   2   6         46.54         49.83         4.19 o
 -22   2   6          9.90         13.13         4.00 o
 -20   2   6         15.60         14.49         4.14 o
 -18   2   6          8.34          8.30         4.08 o
 -16   2   6         29.69         35.47         3.62 o
 -14   2   6        270.38        232.95        19.01 o
 -12   2   6        154.71        191.25         7.98 o
 -10   2   6       2245.67       2380.79        47.17 o
  -8   2   6         99.01        104.64         5.19 o
  -6   2   6        159.05        167.74         4.92 o
  -4   2   6          0.19          0.00         3.39 o
  -2   2   6         48.43         51.20         3.76 o
   0   2   6          2.53          9.61         3.59 o
   2   2   6         56.20         58.00         4.14 o
   4   2   6          0.01          1.08         3.34 o
   6   2   6        510.41        498.08         9.59 o
   8   2   6        312.95        295.19         5.21 o
  10   2   6         15.89         14.25         4.06 o
  12   2   6         53.15         44.99         3.89 o
  14   2   6        267.45        255.91         4.85 o
  16   2   6          9.59         14.95         4.21 o
  18   2   6         23.73         23.99         3.74 o
  20   2   6         24.87         29.86         5.49 o
  22   2   6          0.01          0.11         4.26 o
  24   2   6         32.01         34.52         4.12 o
 -27   3   6          0.68          3.44         3.80 o
 -25   3   6         70.01         63.91         7.54 o
 -23   3   6         66.70         60.91         3.67 o
 -21   3   6         31.25         29.04         3.53 o
 -19   3   6         77.61         83.03         5.36 o
 -17   3   6         30.55         39.49         3.53 o
 -15   3   6        194.86        227.78         9.59 o
 -13   3   6        238.57        252.60         5.12 o
 -11   3   6          6.26          9.73         3.62 o
  -9   3   6          5.31          8.27         4.09 o
  -7   3   6         41.08         46.60         3.76 o
  -5   3   6        161.27        171.07         4.66 o
  -3   3   6        182.71        208.24         8.31 o
  -1   3   6        232.27        230.72        10.39 o
   1   3   6        148.30        160.19         8.38 o
   3   3   6         24.04         25.40         3.41 o
   5   3   6          9.31          9.95         3.67 o
   7   3   6          8.83          7.50         3.86 o
   9   3   6        244.83        210.52         7.98 o
  11   3   6         24.03         24.58         4.08 o
  13   3   6         30.02         27.57         3.61 o
  15   3   6        135.95        118.09         4.10 o
  17   3   6         51.44         48.04         4.15 o
  19   3   6         55.14         37.78         5.71 o
  21   3   6        149.89        137.12         9.67 o
 -26   4   6          2.34          2.86         3.26 o
 -24   4   6          5.67          8.30         3.56 o
 -22   4   6         19.35         27.41         3.33 o
 -20   4   6         55.88         66.21         3.90 o
 -18   4   6          6.81         12.21         3.75 o
 -16   4   6         59.61         75.41         4.25 o
 -14   4   6          4.97          6.67         3.37 o
 -12   4   6          2.34         11.09         3.59 o
 -10   4   6          1.22          4.99         3.01 o
  -8   4   6          0.08          1.96         3.58 o
  -6   4   6        114.51        115.49         4.14 o
  -4   4   6         45.57         40.57         3.77 o
  -2   4   6         74.72         72.80         3.79 o
   0   4   6          3.33          3.55         3.82 o
   2   4   6        181.89        190.86        11.05 o
   4   4   6        109.98        121.52         4.42 o
   6   4   6        411.27        395.38         5.67 o
   8   4   6        170.76        154.22         7.27 o
  10   4   6         50.76         70.41         4.24 o
  12   4   6         80.59         78.58         4.33 o
  14   4   6        652.42        634.48        28.62 o
  16   4   6         52.63         40.89         3.74 o
  18   4   6         31.29         24.25         3.54 o
  20   4   6         76.73         66.70         4.29 o
 -21   5   6         26.92         24.07         4.28 o
 -19   5   6        149.48        164.60         8.16 o
 -17   5   6        162.20        164.55         6.90 o
 -15   5   6          2.85          5.31         3.37 o
 -13   5   6         16.92         14.96         3.28 o
 -11   5   6          2.40          3.35         3.03 o
  -9   5   6         25.14         32.21         3.83 o
  -7   5   6         76.14         75.98         5.64 o
  -5   5   6        200.88        226.80         7.85 o
  -3   5   6          2.36          9.59         3.87 o
  -1   5   6         33.21         36.18         3.79 o
   1   5   6         86.70         97.76         6.45 o
   3   5   6         59.87         51.24         3.99 o
   5   5   6          5.01         10.37         4.03 o
   7   5   6          2.33          6.48         3.98 o
   9   5   6          1.82          6.37         3.94 o
  11   5   6         48.50         47.95         3.98 o
  13   5   6         25.05         29.38         4.31 o
  15   5   6        152.92        127.79         7.75 o
 -16   6   6         30.15         35.44         4.77 o
 -14   6   6          2.19          3.67         3.68 o
 -12   6   6          6.66          8.30         3.79 o
 -10   6   6         11.96          9.99         3.54 o
  -8   6   6          4.25          5.18         3.47 o
  -6   6   6         89.48         87.08         4.15 o
  -4   6   6          0.12          2.38         3.70 o
  -2   6   6          0.09          3.03         2.96 o
   0   6   6          8.73          8.19         3.59 o
   2   6   6         11.60          9.84         3.99 o
   4   6   6          1.91          2.04         3.73 o
   6   6   6         20.20         15.68         3.96 o
   8   6   6         14.88         11.28         3.95 o
  10   6   6         23.01         25.34         5.19 o
 -23   1   7          6.91          4.23         3.68 o
 -21   1   7          0.88          2.91         4.14 o
 -19   1   7         32.47         41.66         4.02 o
 -17   1   7         27.26         39.15         4.88 o
 -15   1   7        649.04        727.41        18.36 o
 -13   1   7         95.96         70.39         5.09 o
 -11   1   7        188.67        198.27         5.59 o
  -9   1   7        423.25        414.91        20.26 o
  -7   1   7          0.13          1.69         3.97 o
  -5   1   7         17.35         16.99         4.24 o
  -3   1   7         34.70         36.86         3.79 o
  -1   1   7         22.46         23.78         3.86 o
   1   1   7         12.22         13.69         3.99 o
   3   1   7         67.85         63.98         4.46 o
   5   1   7        836.99        805.42        14.36 o
   7   1   7          4.63          0.79         4.06 o
   9   1   7         80.60         59.24         4.88 o
  11   1   7          5.82          1.66         4.25 o
  13   1   7         54.67         46.25         4.86 o
  15   1   7          9.58         11.21         3.71 o
  17   1   7         14.82         24.10         4.42 o
 -22   2   7         33.78         31.52         3.88 o
 -20   2   7          0.31          3.75         3.97 o
 -18   2   7         85.28         87.68         7.46 o
 -16   2   7        107.73        108.53         6.32 o
 -14   2   7        219.89        243.75         5.60 o
 -12   2   7         56.94         63.91         3.94 o
 -10   2   7       1222.07       1265.30        22.42 o
  -8   2   7          4.68          9.02         4.07 o
  -6   2   7         64.10         57.57         3.75 o
  -4   2   7         23.45         25.12         3.94 o
  -2   2   7        130.15        119.21         6.33 o
   0   2   7         72.88         74.34         4.05 o
   2   2   7         36.82         35.16         4.29 o
   4   2   7         15.08         13.34         3.95 o
   6   2   7         75.43         80.26         4.20 o
   8   2   7         25.01         27.46         3.63 o
  10   2   7          1.57          4.37         3.48 o
  12   2   7         15.78         14.47         3.56 o
  14   2   7         11.40          8.82         3.65 o
 -21   3   7         15.89         23.79        12.72 o
 -19   3   7        236.88        269.49        12.35 o
 -17   3   7        189.78        194.95        15.00 o
 -15   3   7        114.76        117.05         6.84 o
 -13   3   7         60.27         46.16         4.53 o
 -11   3   7        143.35        147.51         6.61 o
  -9   3   7         29.39         27.57         3.92 o
  -7   3   7         50.57         61.50         3.85 o
  -5   3   7         61.97         71.24         4.22 o
  -3   3   7          9.28         15.43         4.11 o
  -1   3   7          0.68          1.79         3.77 o
   1   3   7         58.52         73.31         4.43 o
   3   3   7         10.08         12.26         4.13 o
   5   3   7         21.80         18.07         3.55 o
   7   3   7         18.59         14.30         3.89 o
   9   3   7          8.44          8.50         4.07 o
  11   3   7         47.71         36.75         3.76 o
  13   3   7          4.62          3.08         4.10 o
 -16   4   7         48.08         42.73         4.60 o
 -14   4   7        105.08         94.98         5.00 o
 -12   4   7         24.47         20.99         4.25 o
 -10   4   7        429.07        374.74        33.31 o
  -8   4   7         22.63         24.72         3.62 o
  -6   4   7          1.79          3.22         3.46 o
  -4   4   7        112.48        107.77         9.82 o
  -2   4   7         72.27         80.54         4.70 o
   0   4   7          9.93         10.87         4.21 o
   2   4   7         39.15         39.15         3.75 o
   4   4   7         48.35         40.45         4.02 o
   6   4   7        142.02        149.86         8.73 o
   8   4   7         66.58         65.43         4.24 o
  -9   5   7          0.04          0.64         5.97 o
  -7   5   7         20.86         13.96         4.05 o
  -5   5   7         64.77         76.38         4.72 o
  -3   5   7          0.93          1.56         3.36 o
  -1   5   7         19.16         20.77         3.99 o
   1   5   7         16.74         20.31         4.53 o
  -8   0   8        170.02        192.57         8.27 o
  -6   0   8         72.68         82.67         7.34 o
  -4   0   8         18.18         15.64         5.86 o
  -2   0   8          1.86         -0.69         6.13 o
   0   0   8         25.52         24.93         5.82 o
  -7   1   8         17.37         17.31         3.92 o
  -5   1   8         24.98         23.64         3.82 o
  -3   1   8         34.64         34.85         3.55 o
  -1   1   8         38.80         41.44         5.15 o
                                                
